# Supplementary material for: Description of a species of Fabaeformiscandona (Ostracoda, Crustacea) from Kushiro Marsh, Hokkaido, Japan, with the nearly complete mitochondrial genomic sequence
Source: Biodivers Data J. 2015 Dec 11;(3):e7074. doi: 10.3897/BDJ.3.e7074 (PMC4698455; doi:10.3897/BDJ.3.e7074)
Supplement: XML Treatment for Fabaeformiscandona kushiroensis [file BDJ.3.e7074-treatment1.xml]

<!DOCTYPE tp:taxon-treatment
  PUBLIC "-//TaxonX//DTD Taxonomic Treatment Publishing DTD v0 20100105//EN" "tax-treatment-NSO.dtd">
<tp:taxon-treatment xmlns:tp="http://www.plazi.org/taxpub"><tp:treatment-meta><mixed-citation publication-type="journal"><person-group><name><surname>Hiruta</surname><given-names>Shimpei F.</given-names></name><name><surname>Hiruta</surname><given-names>Shin-ichi</given-names></name></person-group><article-title>Description of a species of <italic><tp:taxon-name><tp:taxon-name-part taxon-name-part-type="genus">Fabaeformiscandona</tp:taxon-name-part></tp:taxon-name></italic> (<tp:taxon-name><tp:taxon-name-part taxon-name-part-type="class">Ostracoda</tp:taxon-name-part></tp:taxon-name>, <tp:taxon-name><tp:taxon-name-part taxon-name-part-type="subphylum">Crustacea</tp:taxon-name-part></tp:taxon-name>) from Kushiro Marsh, Hokkaido, Japan, with the nearly complete mitochondrial genomic sequence</article-title><source>Biodivers Data J</source><day>11</day><month>12</month><year>2015</year><volume>2015</volume><issue>3</issue><pub-id pub-id-type="doi">10.3897/BDJ.3.e7074</pub-id></mixed-citation></tp:treatment-meta><tp:nomenclature><tp:taxon-name><tp:taxon-name-part taxon-name-part-type="genus">Fabaeformiscandona</tp:taxon-name-part> <tp:taxon-name-part taxon-name-part-type="species">kushiroensis</tp:taxon-name-part><object-id xmlns:xlink="http://www.w3.org/1999/xlink" xlink:type="simple" object-id-type="GenBank">AP014656</object-id><object-id xmlns:xlink="http://www.w3.org/1999/xlink" xlink:type="simple" object-id-type="GenBank">AB996740</object-id><object-id xmlns:xlink="http://www.w3.org/1999/xlink" content-type="zoobank" xlink:type="simple" object-id-type="ZooBank">urn:lsid:zoobank.org:act:8C3A16C1-50EC-4A9C-B480-56E89FCC30C9</object-id></tp:taxon-name><tp:taxon-authority>Hiruta &amp; Hiruta</tp:taxon-authority><tp:taxon-status xmlns:xlink="http://www.w3.org/1999/xlink" xlink:type="simple">sp. n.</tp:taxon-status></tp:nomenclature><tp:treatment-sec sec-type="materials"><title>Materials</title><list list-type="alpha-lower" list-content="occurrences"><list-item><p><bold>Type status:</bold> <named-content xmlns:xlink="http://www.w3.org/1999/xlink" content-type="dwc:typeStatus" xlink:type="simple">Holotype</named-content>. <bold>Occurrence:</bold> catalogNumber: <named-content xmlns:xlink="http://www.w3.org/1999/xlink" content-type="dwc:catalogNumber" xlink:type="simple">ICHUM_5034</named-content>; recordedBy: <named-content xmlns:xlink="http://www.w3.org/1999/xlink" content-type="dwc:recordedBy" xlink:type="simple">Shimpei F. Hiruta</named-content>; individualCount: <named-content xmlns:xlink="http://www.w3.org/1999/xlink" content-type="dwc:individualCount" xlink:type="simple">1</named-content>; sex: <named-content xmlns:xlink="http://www.w3.org/1999/xlink" content-type="dwc:sex" xlink:type="simple">male</named-content>; lifeStage: <named-content xmlns:xlink="http://www.w3.org/1999/xlink" content-type="dwc:lifeStage" xlink:type="simple">adult</named-content>; preparations: <named-content xmlns:xlink="http://www.w3.org/1999/xlink" content-type="dwc:preparations" xlink:type="simple">soft parts mounted on 10 slides, carapace mounted on a microfossil slide</named-content>; <bold>Taxon:</bold> scientificName: <named-content xmlns:xlink="http://www.w3.org/1999/xlink" content-type="dwc:scientificName" xlink:type="simple"><italic><tp:taxon-name><tp:taxon-name-part taxon-name-part-type="genus">Fabaeformiscandona</tp:taxon-name-part> <tp:taxon-name-part taxon-name-part-type="species">kushiroensis</tp:taxon-name-part></tp:taxon-name></italic></named-content>; <bold>Location:</bold> country: <named-content xmlns:xlink="http://www.w3.org/1999/xlink" content-type="dwc:country" xlink:type="simple">Japan</named-content>; stateProvince: <named-content xmlns:xlink="http://www.w3.org/1999/xlink" content-type="dwc:stateProvince" xlink:type="simple">Hokkaido</named-content>; locality: <named-content xmlns:xlink="http://www.w3.org/1999/xlink" content-type="dwc:locality" xlink:type="simple">Kushiro Marsh National Park, Hokkaido, Japan</named-content>; verbatimElevation: <named-content xmlns:xlink="http://www.w3.org/1999/xlink" content-type="dwc:verbatimElevation" xlink:type="simple">10 m</named-content>; verbatimCoordinates: <named-content xmlns:xlink="http://www.w3.org/1999/xlink" content-type="dwc:verbatimCoordinates" xlink:type="simple">43°6′17.6″N, 144°19′46.5″E</named-content>; decimalLatitude: <named-content xmlns:xlink="http://www.w3.org/1999/xlink" content-type="dwc:decimalLatitude" xlink:type="simple">43.105</named-content>; decimalLongitude: <named-content xmlns:xlink="http://www.w3.org/1999/xlink" content-type="dwc:decimalLongitude" xlink:type="simple">144.3291</named-content>; georeferenceProtocol: <named-content xmlns:xlink="http://www.w3.org/1999/xlink" content-type="dwc:georeferenceProtocol" xlink:type="simple">GPS</named-content>; <bold>Identification:</bold> identifiedBy: <named-content xmlns:xlink="http://www.w3.org/1999/xlink" content-type="dwc:identifiedBy" xlink:type="simple">Shimpei F. Hiruta</named-content>; dateIdentified: <named-content xmlns:xlink="http://www.w3.org/1999/xlink" content-type="dwc:dateIdentified" xlink:type="simple">2013</named-content>; <bold>Event:</bold> samplingProtocol: <named-content xmlns:xlink="http://www.w3.org/1999/xlink" content-type="dwc:samplingProtocol" xlink:type="simple">Strained by 0.1 mm mesh sieve</named-content>; eventDate: <named-content xmlns:xlink="http://www.w3.org/1999/xlink" content-type="dwc:eventDate" xlink:type="simple">12/27/2012</named-content>; <bold>Record Level:</bold> language: <named-content xmlns:xlink="http://www.w3.org/1999/xlink" content-type="dwc:language" xlink:type="simple">en</named-content>; collectionID: <named-content xmlns:xlink="http://www.w3.org/1999/xlink" content-type="dwc:collectionID" xlink:type="simple">ICHUM 5034</named-content>; institutionCode: <named-content xmlns:xlink="http://www.w3.org/1999/xlink" content-type="dwc:institutionCode" xlink:type="simple">Invertebrate Collection of the Hokkaido University Museum (ICHUM)</named-content>; collectionCode: <named-content xmlns:xlink="http://www.w3.org/1999/xlink" content-type="dwc:collectionCode" xlink:type="simple">Ostracoda</named-content>; basisOfRecord: <named-content xmlns:xlink="http://www.w3.org/1999/xlink" content-type="dwc:basisOfRecord" xlink:type="simple">PreservedSpecimen</named-content></p></list-item><list-item><p><bold>Type status:</bold> <named-content xmlns:xlink="http://www.w3.org/1999/xlink" content-type="dwc:typeStatus" xlink:type="simple">Paratype</named-content>. <bold>Occurrence:</bold> catalogNumber: <named-content xmlns:xlink="http://www.w3.org/1999/xlink" content-type="dwc:catalogNumber" xlink:type="simple">ICHUM_5035</named-content>; recordedBy: <named-content xmlns:xlink="http://www.w3.org/1999/xlink" content-type="dwc:recordedBy" xlink:type="simple">Shimpei F. Hiruta</named-content>; individualCount: <named-content xmlns:xlink="http://www.w3.org/1999/xlink" content-type="dwc:individualCount" xlink:type="simple">1</named-content>; sex: <named-content xmlns:xlink="http://www.w3.org/1999/xlink" content-type="dwc:sex" xlink:type="simple">female</named-content>; lifeStage: <named-content xmlns:xlink="http://www.w3.org/1999/xlink" content-type="dwc:lifeStage" xlink:type="simple">adult</named-content>; preparations: <named-content xmlns:xlink="http://www.w3.org/1999/xlink" content-type="dwc:preparations" xlink:type="simple">soft parts mounted on 8 slides, carapaces mounted on a microfossil slide.</named-content>; <bold>Taxon:</bold> scientificName: <named-content xmlns:xlink="http://www.w3.org/1999/xlink" content-type="dwc:scientificName" xlink:type="simple"><italic><tp:taxon-name><tp:taxon-name-part taxon-name-part-type="genus">Fabaeformiscandona</tp:taxon-name-part> <tp:taxon-name-part taxon-name-part-type="species">kushiroensis</tp:taxon-name-part></tp:taxon-name></italic></named-content>; <bold>Location:</bold> country: <named-content xmlns:xlink="http://www.w3.org/1999/xlink" content-type="dwc:country" xlink:type="simple">Japan</named-content>; stateProvince: <named-content xmlns:xlink="http://www.w3.org/1999/xlink" content-type="dwc:stateProvince" xlink:type="simple">Hokkaido</named-content>; locality: <named-content xmlns:xlink="http://www.w3.org/1999/xlink" content-type="dwc:locality" xlink:type="simple">Kushiro Marsh National Park, Hokkaido, Japan</named-content>; verbatimElevation: <named-content xmlns:xlink="http://www.w3.org/1999/xlink" content-type="dwc:verbatimElevation" xlink:type="simple">10 m</named-content>; verbatimCoordinates: <named-content xmlns:xlink="http://www.w3.org/1999/xlink" content-type="dwc:verbatimCoordinates" xlink:type="simple">43°6′17.6″N, 144°19′46.5″E</named-content>; decimalLatitude: <named-content xmlns:xlink="http://www.w3.org/1999/xlink" content-type="dwc:decimalLatitude" xlink:type="simple">43.105</named-content>; decimalLongitude: <named-content xmlns:xlink="http://www.w3.org/1999/xlink" content-type="dwc:decimalLongitude" xlink:type="simple">144.3291</named-content>; georeferenceProtocol: <named-content xmlns:xlink="http://www.w3.org/1999/xlink" content-type="dwc:georeferenceProtocol" xlink:type="simple">GPS</named-content>; <bold>Identification:</bold> identifiedBy: <named-content xmlns:xlink="http://www.w3.org/1999/xlink" content-type="dwc:identifiedBy" xlink:type="simple">Shimpei F. Hiruta</named-content>; dateIdentified: <named-content xmlns:xlink="http://www.w3.org/1999/xlink" content-type="dwc:dateIdentified" xlink:type="simple">2013</named-content>; <bold>Event:</bold> samplingProtocol: <named-content xmlns:xlink="http://www.w3.org/1999/xlink" content-type="dwc:samplingProtocol" xlink:type="simple">Strained by 0.1 mm mesh sieve</named-content>; eventDate: <named-content xmlns:xlink="http://www.w3.org/1999/xlink" content-type="dwc:eventDate" xlink:type="simple">12/27/2012</named-content>; <bold>Record Level:</bold> language: <named-content xmlns:xlink="http://www.w3.org/1999/xlink" content-type="dwc:language" xlink:type="simple">en</named-content>; collectionID: <named-content xmlns:xlink="http://www.w3.org/1999/xlink" content-type="dwc:collectionID" xlink:type="simple">ICHUM 5035</named-content>; institutionCode: <named-content xmlns:xlink="http://www.w3.org/1999/xlink" content-type="dwc:institutionCode" xlink:type="simple">Invertebrate Collection of the Hokkaido University Museum (ICHUM)</named-content>; collectionCode: <named-content xmlns:xlink="http://www.w3.org/1999/xlink" content-type="dwc:collectionCode" xlink:type="simple">Ostracoda</named-content>; basisOfRecord: <named-content xmlns:xlink="http://www.w3.org/1999/xlink" content-type="dwc:basisOfRecord" xlink:type="simple">PreservedSpecimen</named-content></p></list-item><list-item><p><bold>Type status:</bold> <named-content xmlns:xlink="http://www.w3.org/1999/xlink" content-type="dwc:typeStatus" xlink:type="simple">Paratype</named-content>. <bold>Occurrence:</bold> catalogNumber: <named-content xmlns:xlink="http://www.w3.org/1999/xlink" content-type="dwc:catalogNumber" xlink:type="simple">ICHUM_5036</named-content>; recordedBy: <named-content xmlns:xlink="http://www.w3.org/1999/xlink" content-type="dwc:recordedBy" xlink:type="simple">Shimpei F. Hiruta</named-content>; individualCount: <named-content xmlns:xlink="http://www.w3.org/1999/xlink" content-type="dwc:individualCount" xlink:type="simple">1</named-content>; sex: <named-content xmlns:xlink="http://www.w3.org/1999/xlink" content-type="dwc:sex" xlink:type="simple">male</named-content>; lifeStage: <named-content xmlns:xlink="http://www.w3.org/1999/xlink" content-type="dwc:lifeStage" xlink:type="simple">adult</named-content>; preparations: <named-content xmlns:xlink="http://www.w3.org/1999/xlink" content-type="dwc:preparations" xlink:type="simple">mounted on a slide</named-content>; <bold>Taxon:</bold> scientificName: <named-content xmlns:xlink="http://www.w3.org/1999/xlink" content-type="dwc:scientificName" xlink:type="simple"><italic><tp:taxon-name><tp:taxon-name-part taxon-name-part-type="genus">Fabaeformiscandona</tp:taxon-name-part> <tp:taxon-name-part taxon-name-part-type="species">kushiroensis</tp:taxon-name-part></tp:taxon-name></italic></named-content>; <bold>Location:</bold> country: <named-content xmlns:xlink="http://www.w3.org/1999/xlink" content-type="dwc:country" xlink:type="simple">Japan</named-content>; stateProvince: <named-content xmlns:xlink="http://www.w3.org/1999/xlink" content-type="dwc:stateProvince" xlink:type="simple">Hokkaido</named-content>; locality: <named-content xmlns:xlink="http://www.w3.org/1999/xlink" content-type="dwc:locality" xlink:type="simple">Kushiro Marsh National Park, Hokkaido, Japan</named-content>; verbatimElevation: <named-content xmlns:xlink="http://www.w3.org/1999/xlink" content-type="dwc:verbatimElevation" xlink:type="simple">10 m</named-content>; verbatimCoordinates: <named-content xmlns:xlink="http://www.w3.org/1999/xlink" content-type="dwc:verbatimCoordinates" xlink:type="simple">43°6′17.6″N, 144°19′46.5″E</named-content>; decimalLatitude: <named-content xmlns:xlink="http://www.w3.org/1999/xlink" content-type="dwc:decimalLatitude" xlink:type="simple">43.105</named-content>; decimalLongitude: <named-content xmlns:xlink="http://www.w3.org/1999/xlink" content-type="dwc:decimalLongitude" xlink:type="simple">144.3291</named-content>; georeferenceProtocol: <named-content xmlns:xlink="http://www.w3.org/1999/xlink" content-type="dwc:georeferenceProtocol" xlink:type="simple">GPS</named-content>; <bold>Identification:</bold> identifiedBy: <named-content xmlns:xlink="http://www.w3.org/1999/xlink" content-type="dwc:identifiedBy" xlink:type="simple">Shimpei F. Hiruta</named-content>; dateIdentified: <named-content xmlns:xlink="http://www.w3.org/1999/xlink" content-type="dwc:dateIdentified" xlink:type="simple">2013</named-content>; <bold>Event:</bold> samplingProtocol: <named-content xmlns:xlink="http://www.w3.org/1999/xlink" content-type="dwc:samplingProtocol" xlink:type="simple">Strained by 0.1 mm mesh sieve</named-content>; eventDate: <named-content xmlns:xlink="http://www.w3.org/1999/xlink" content-type="dwc:eventDate" xlink:type="simple">12/27/2012</named-content>; <bold>Record Level:</bold> language: <named-content xmlns:xlink="http://www.w3.org/1999/xlink" content-type="dwc:language" xlink:type="simple">en</named-content>; collectionID: <named-content xmlns:xlink="http://www.w3.org/1999/xlink" content-type="dwc:collectionID" xlink:type="simple">ICHUM 5036</named-content>; institutionCode: <named-content xmlns:xlink="http://www.w3.org/1999/xlink" content-type="dwc:institutionCode" xlink:type="simple">Invertebrate Collection of the Hokkaido University Museum (ICHUM)</named-content>; collectionCode: <named-content xmlns:xlink="http://www.w3.org/1999/xlink" content-type="dwc:collectionCode" xlink:type="simple">Ostracoda</named-content>; basisOfRecord: <named-content xmlns:xlink="http://www.w3.org/1999/xlink" content-type="dwc:basisOfRecord" xlink:type="simple">PreservedSpecimen</named-content></p></list-item><list-item><p><bold>Type status:</bold> <named-content xmlns:xlink="http://www.w3.org/1999/xlink" content-type="dwc:typeStatus" xlink:type="simple">Paratype</named-content>. <bold>Occurrence:</bold> catalogNumber: <named-content xmlns:xlink="http://www.w3.org/1999/xlink" content-type="dwc:catalogNumber" xlink:type="simple">ICHUM_5037</named-content>; recordedBy: <named-content xmlns:xlink="http://www.w3.org/1999/xlink" content-type="dwc:recordedBy" xlink:type="simple">Shimpei F. Hiruta</named-content>; individualCount: <named-content xmlns:xlink="http://www.w3.org/1999/xlink" content-type="dwc:individualCount" xlink:type="simple">1</named-content>; sex: <named-content xmlns:xlink="http://www.w3.org/1999/xlink" content-type="dwc:sex" xlink:type="simple">male</named-content>; lifeStage: <named-content xmlns:xlink="http://www.w3.org/1999/xlink" content-type="dwc:lifeStage" xlink:type="simple">adult</named-content>; preparations: <named-content xmlns:xlink="http://www.w3.org/1999/xlink" content-type="dwc:preparations" xlink:type="simple">mounted on a slide</named-content>; <bold>Taxon:</bold> scientificName: <named-content xmlns:xlink="http://www.w3.org/1999/xlink" content-type="dwc:scientificName" xlink:type="simple"><italic><tp:taxon-name><tp:taxon-name-part taxon-name-part-type="genus">Fabaeformiscandona</tp:taxon-name-part> <tp:taxon-name-part taxon-name-part-type="species">kushiroensis</tp:taxon-name-part></tp:taxon-name></italic></named-content>; <bold>Location:</bold> country: <named-content xmlns:xlink="http://www.w3.org/1999/xlink" content-type="dwc:country" xlink:type="simple">Japan</named-content>; stateProvince: <named-content xmlns:xlink="http://www.w3.org/1999/xlink" content-type="dwc:stateProvince" xlink:type="simple">Hokkaido</named-content>; locality: <named-content xmlns:xlink="http://www.w3.org/1999/xlink" content-type="dwc:locality" xlink:type="simple">Kushiro Marsh National Park, Hokkaido, Japan</named-content>; verbatimElevation: <named-content xmlns:xlink="http://www.w3.org/1999/xlink" content-type="dwc:verbatimElevation" xlink:type="simple">10 m</named-content>; verbatimCoordinates: <named-content xmlns:xlink="http://www.w3.org/1999/xlink" content-type="dwc:verbatimCoordinates" xlink:type="simple">43°6′17.6″N, 144°19′46.5″E</named-content>; decimalLatitude: <named-content xmlns:xlink="http://www.w3.org/1999/xlink" content-type="dwc:decimalLatitude" xlink:type="simple">43.105</named-content>; decimalLongitude: <named-content xmlns:xlink="http://www.w3.org/1999/xlink" content-type="dwc:decimalLongitude" xlink:type="simple">144.3291</named-content>; georeferenceProtocol: <named-content xmlns:xlink="http://www.w3.org/1999/xlink" content-type="dwc:georeferenceProtocol" xlink:type="simple">GPS</named-content>; <bold>Identification:</bold> identifiedBy: <named-content xmlns:xlink="http://www.w3.org/1999/xlink" content-type="dwc:identifiedBy" xlink:type="simple">Shimpei F. Hiruta</named-content>; dateIdentified: <named-content xmlns:xlink="http://www.w3.org/1999/xlink" content-type="dwc:dateIdentified" xlink:type="simple">2013</named-content>; <bold>Event:</bold> samplingProtocol: <named-content xmlns:xlink="http://www.w3.org/1999/xlink" content-type="dwc:samplingProtocol" xlink:type="simple">Strained by 0.1 mm mesh sieve</named-content>; eventDate: <named-content xmlns:xlink="http://www.w3.org/1999/xlink" content-type="dwc:eventDate" xlink:type="simple">12/27/2012</named-content>; <bold>Record Level:</bold> language: <named-content xmlns:xlink="http://www.w3.org/1999/xlink" content-type="dwc:language" xlink:type="simple">en</named-content>; collectionID: <named-content xmlns:xlink="http://www.w3.org/1999/xlink" content-type="dwc:collectionID" xlink:type="simple">ICHUM 5037</named-content>; institutionCode: <named-content xmlns:xlink="http://www.w3.org/1999/xlink" content-type="dwc:institutionCode" xlink:type="simple">Invertebrate Collection of the Hokkaido University Museum (ICHUM)</named-content>; collectionCode: <named-content xmlns:xlink="http://www.w3.org/1999/xlink" content-type="dwc:collectionCode" xlink:type="simple">Ostracoda</named-content>; basisOfRecord: <named-content xmlns:xlink="http://www.w3.org/1999/xlink" content-type="dwc:basisOfRecord" xlink:type="simple">PreservedSpecimen</named-content></p></list-item><list-item><p><bold>Type status:</bold> <named-content xmlns:xlink="http://www.w3.org/1999/xlink" content-type="dwc:typeStatus" xlink:type="simple">Paratype</named-content>. <bold>Occurrence:</bold> catalogNumber: <named-content xmlns:xlink="http://www.w3.org/1999/xlink" content-type="dwc:catalogNumber" xlink:type="simple">ICHUM_5038</named-content>; recordedBy: <named-content xmlns:xlink="http://www.w3.org/1999/xlink" content-type="dwc:recordedBy" xlink:type="simple">Shimpei F. Hiruta</named-content>; individualCount: <named-content xmlns:xlink="http://www.w3.org/1999/xlink" content-type="dwc:individualCount" xlink:type="simple">1</named-content>; sex: <named-content xmlns:xlink="http://www.w3.org/1999/xlink" content-type="dwc:sex" xlink:type="simple">female</named-content>; lifeStage: <named-content xmlns:xlink="http://www.w3.org/1999/xlink" content-type="dwc:lifeStage" xlink:type="simple">adult</named-content>; preparations: <named-content xmlns:xlink="http://www.w3.org/1999/xlink" content-type="dwc:preparations" xlink:type="simple">mounted on a slide</named-content>; <bold>Taxon:</bold> scientificName: <named-content xmlns:xlink="http://www.w3.org/1999/xlink" content-type="dwc:scientificName" xlink:type="simple"><italic><tp:taxon-name><tp:taxon-name-part taxon-name-part-type="genus">Fabaeformiscandona</tp:taxon-name-part> <tp:taxon-name-part taxon-name-part-type="species">kushiroensis</tp:taxon-name-part></tp:taxon-name></italic></named-content>; <bold>Location:</bold> country: <named-content xmlns:xlink="http://www.w3.org/1999/xlink" content-type="dwc:country" xlink:type="simple">Japan</named-content>; stateProvince: <named-content xmlns:xlink="http://www.w3.org/1999/xlink" content-type="dwc:stateProvince" xlink:type="simple">Hokkaido</named-content>; locality: <named-content xmlns:xlink="http://www.w3.org/1999/xlink" content-type="dwc:locality" xlink:type="simple">Kushiro Marsh National Park, Hokkaido, Japan</named-content>; verbatimElevation: <named-content xmlns:xlink="http://www.w3.org/1999/xlink" content-type="dwc:verbatimElevation" xlink:type="simple">10 m</named-content>; verbatimCoordinates: <named-content xmlns:xlink="http://www.w3.org/1999/xlink" content-type="dwc:verbatimCoordinates" xlink:type="simple">43°6′17.6″N, 144°19′46.5″E</named-content>; decimalLatitude: <named-content xmlns:xlink="http://www.w3.org/1999/xlink" content-type="dwc:decimalLatitude" xlink:type="simple">43.105</named-content>; decimalLongitude: <named-content xmlns:xlink="http://www.w3.org/1999/xlink" content-type="dwc:decimalLongitude" xlink:type="simple">144.3291</named-content>; georeferenceProtocol: <named-content xmlns:xlink="http://www.w3.org/1999/xlink" content-type="dwc:georeferenceProtocol" xlink:type="simple">GPS</named-content>; <bold>Identification:</bold> identifiedBy: <named-content xmlns:xlink="http://www.w3.org/1999/xlink" content-type="dwc:identifiedBy" xlink:type="simple">Shimpei F. Hiruta</named-content>; dateIdentified: <named-content xmlns:xlink="http://www.w3.org/1999/xlink" content-type="dwc:dateIdentified" xlink:type="simple">2013</named-content>; <bold>Event:</bold> samplingProtocol: <named-content xmlns:xlink="http://www.w3.org/1999/xlink" content-type="dwc:samplingProtocol" xlink:type="simple">Strained by 0.1 mm mesh sieve</named-content>; eventDate: <named-content xmlns:xlink="http://www.w3.org/1999/xlink" content-type="dwc:eventDate" xlink:type="simple">12/27/2012</named-content>; <bold>Record Level:</bold> language: <named-content xmlns:xlink="http://www.w3.org/1999/xlink" content-type="dwc:language" xlink:type="simple">en</named-content>; collectionID: <named-content xmlns:xlink="http://www.w3.org/1999/xlink" content-type="dwc:collectionID" xlink:type="simple">ICHUM 5038</named-content>; institutionCode: <named-content xmlns:xlink="http://www.w3.org/1999/xlink" content-type="dwc:institutionCode" xlink:type="simple">Invertebrate Collection of the Hokkaido University Museum (ICHUM)</named-content>; collectionCode: <named-content xmlns:xlink="http://www.w3.org/1999/xlink" content-type="dwc:collectionCode" xlink:type="simple">Ostracoda</named-content>; basisOfRecord: <named-content xmlns:xlink="http://www.w3.org/1999/xlink" content-type="dwc:basisOfRecord" xlink:type="simple">PreservedSpecimen</named-content></p></list-item><list-item><p><bold>Type status:</bold> <named-content xmlns:xlink="http://www.w3.org/1999/xlink" content-type="dwc:typeStatus" xlink:type="simple">Paratype</named-content>. <bold>Occurrence:</bold> catalogNumber: <named-content xmlns:xlink="http://www.w3.org/1999/xlink" content-type="dwc:catalogNumber" xlink:type="simple">ICHUM_5039</named-content>; recordedBy: <named-content xmlns:xlink="http://www.w3.org/1999/xlink" content-type="dwc:recordedBy" xlink:type="simple">Shimpei F. Hiruta</named-content>; individualCount: <named-content xmlns:xlink="http://www.w3.org/1999/xlink" content-type="dwc:individualCount" xlink:type="simple">1</named-content>; sex: <named-content xmlns:xlink="http://www.w3.org/1999/xlink" content-type="dwc:sex" xlink:type="simple">male</named-content>; lifeStage: <named-content xmlns:xlink="http://www.w3.org/1999/xlink" content-type="dwc:lifeStage" xlink:type="simple">adult</named-content>; preparations: <named-content xmlns:xlink="http://www.w3.org/1999/xlink" content-type="dwc:preparations" xlink:type="simple">mounted on a stub for SEM observation</named-content>; <bold>Taxon:</bold> scientificName: <named-content xmlns:xlink="http://www.w3.org/1999/xlink" content-type="dwc:scientificName" xlink:type="simple"><italic><tp:taxon-name><tp:taxon-name-part taxon-name-part-type="genus">Fabaeformiscandona</tp:taxon-name-part> <tp:taxon-name-part taxon-name-part-type="species">kushiroensis</tp:taxon-name-part></tp:taxon-name></italic></named-content>; <bold>Location:</bold> country: <named-content xmlns:xlink="http://www.w3.org/1999/xlink" content-type="dwc:country" xlink:type="simple">Japan</named-content>; stateProvince: <named-content xmlns:xlink="http://www.w3.org/1999/xlink" content-type="dwc:stateProvince" xlink:type="simple">Hokkaido</named-content>; locality: <named-content xmlns:xlink="http://www.w3.org/1999/xlink" content-type="dwc:locality" xlink:type="simple">Kushiro Marsh National Park, Hokkaido, Japan</named-content>; verbatimElevation: <named-content xmlns:xlink="http://www.w3.org/1999/xlink" content-type="dwc:verbatimElevation" xlink:type="simple">10 m</named-content>; verbatimCoordinates: <named-content xmlns:xlink="http://www.w3.org/1999/xlink" content-type="dwc:verbatimCoordinates" xlink:type="simple">43°6′17.6″N, 144°19′46.5″E</named-content>; decimalLatitude: <named-content xmlns:xlink="http://www.w3.org/1999/xlink" content-type="dwc:decimalLatitude" xlink:type="simple">43.105</named-content>; decimalLongitude: <named-content xmlns:xlink="http://www.w3.org/1999/xlink" content-type="dwc:decimalLongitude" xlink:type="simple">144.3291</named-content>; georeferenceProtocol: <named-content xmlns:xlink="http://www.w3.org/1999/xlink" content-type="dwc:georeferenceProtocol" xlink:type="simple">GPS</named-content>; <bold>Identification:</bold> identifiedBy: <named-content xmlns:xlink="http://www.w3.org/1999/xlink" content-type="dwc:identifiedBy" xlink:type="simple">Shimpei F. Hiruta</named-content>; dateIdentified: <named-content xmlns:xlink="http://www.w3.org/1999/xlink" content-type="dwc:dateIdentified" xlink:type="simple">2013</named-content>; <bold>Event:</bold> samplingProtocol: <named-content xmlns:xlink="http://www.w3.org/1999/xlink" content-type="dwc:samplingProtocol" xlink:type="simple">Strained by 0.1 mm mesh sieve</named-content>; eventDate: <named-content xmlns:xlink="http://www.w3.org/1999/xlink" content-type="dwc:eventDate" xlink:type="simple">12/27/2012</named-content>; <bold>Record Level:</bold> language: <named-content xmlns:xlink="http://www.w3.org/1999/xlink" content-type="dwc:language" xlink:type="simple">en</named-content>; collectionID: <named-content xmlns:xlink="http://www.w3.org/1999/xlink" content-type="dwc:collectionID" xlink:type="simple">ICHUM 5039</named-content>; institutionCode: <named-content xmlns:xlink="http://www.w3.org/1999/xlink" content-type="dwc:institutionCode" xlink:type="simple">Invertebrate Collection of the Hokkaido University Museum (ICHUM)</named-content>; collectionCode: <named-content xmlns:xlink="http://www.w3.org/1999/xlink" content-type="dwc:collectionCode" xlink:type="simple">Ostracoda</named-content>; basisOfRecord: <named-content xmlns:xlink="http://www.w3.org/1999/xlink" content-type="dwc:basisOfRecord" xlink:type="simple">PreservedSpecimen</named-content></p></list-item><list-item><p><bold>Type status:</bold> <named-content xmlns:xlink="http://www.w3.org/1999/xlink" content-type="dwc:typeStatus" xlink:type="simple">Paratype</named-content>. <bold>Occurrence:</bold> catalogNumber: <named-content xmlns:xlink="http://www.w3.org/1999/xlink" content-type="dwc:catalogNumber" xlink:type="simple">ICHUM_5040</named-content>; recordedBy: <named-content xmlns:xlink="http://www.w3.org/1999/xlink" content-type="dwc:recordedBy" xlink:type="simple">Shimpei F. Hiruta</named-content>; individualCount: <named-content xmlns:xlink="http://www.w3.org/1999/xlink" content-type="dwc:individualCount" xlink:type="simple">1</named-content>; sex: <named-content xmlns:xlink="http://www.w3.org/1999/xlink" content-type="dwc:sex" xlink:type="simple">female</named-content>; lifeStage: <named-content xmlns:xlink="http://www.w3.org/1999/xlink" content-type="dwc:lifeStage" xlink:type="simple">adult</named-content>; preparations: <named-content xmlns:xlink="http://www.w3.org/1999/xlink" content-type="dwc:preparations" xlink:type="simple">mounted on a stub for SEM observation</named-content>; <bold>Taxon:</bold> scientificName: <named-content xmlns:xlink="http://www.w3.org/1999/xlink" content-type="dwc:scientificName" xlink:type="simple"><italic><tp:taxon-name><tp:taxon-name-part taxon-name-part-type="genus">Fabaeformiscandona</tp:taxon-name-part> <tp:taxon-name-part taxon-name-part-type="species">kushiroensis</tp:taxon-name-part></tp:taxon-name></italic></named-content>; <bold>Location:</bold> country: <named-content xmlns:xlink="http://www.w3.org/1999/xlink" content-type="dwc:country" xlink:type="simple">Japan</named-content>; stateProvince: <named-content xmlns:xlink="http://www.w3.org/1999/xlink" content-type="dwc:stateProvince" xlink:type="simple">Hokkaido</named-content>; locality: <named-content xmlns:xlink="http://www.w3.org/1999/xlink" content-type="dwc:locality" xlink:type="simple">Kushiro Marsh National Park, Hokkaido, Japan</named-content>; verbatimElevation: <named-content xmlns:xlink="http://www.w3.org/1999/xlink" content-type="dwc:verbatimElevation" xlink:type="simple">10 m</named-content>; verbatimCoordinates: <named-content xmlns:xlink="http://www.w3.org/1999/xlink" content-type="dwc:verbatimCoordinates" xlink:type="simple">43°6′17.6″N, 144°19′46.5″E</named-content>; decimalLatitude: <named-content xmlns:xlink="http://www.w3.org/1999/xlink" content-type="dwc:decimalLatitude" xlink:type="simple">43.105</named-content>; decimalLongitude: <named-content xmlns:xlink="http://www.w3.org/1999/xlink" content-type="dwc:decimalLongitude" xlink:type="simple">144.3291</named-content>; georeferenceProtocol: <named-content xmlns:xlink="http://www.w3.org/1999/xlink" content-type="dwc:georeferenceProtocol" xlink:type="simple">GPS</named-content>; <bold>Identification:</bold> identifiedBy: <named-content xmlns:xlink="http://www.w3.org/1999/xlink" content-type="dwc:identifiedBy" xlink:type="simple">Shimpei F. Hiruta</named-content>; dateIdentified: <named-content xmlns:xlink="http://www.w3.org/1999/xlink" content-type="dwc:dateIdentified" xlink:type="simple">2013</named-content>; <bold>Event:</bold> samplingProtocol: <named-content xmlns:xlink="http://www.w3.org/1999/xlink" content-type="dwc:samplingProtocol" xlink:type="simple">Strained by 0.1 mm mesh sieve</named-content>; eventDate: <named-content xmlns:xlink="http://www.w3.org/1999/xlink" content-type="dwc:eventDate" xlink:type="simple">12/27/2012</named-content>; <bold>Record Level:</bold> language: <named-content xmlns:xlink="http://www.w3.org/1999/xlink" content-type="dwc:language" xlink:type="simple">en</named-content>; collectionID: <named-content xmlns:xlink="http://www.w3.org/1999/xlink" content-type="dwc:collectionID" xlink:type="simple">ICHUM 5040</named-content>; institutionCode: <named-content xmlns:xlink="http://www.w3.org/1999/xlink" content-type="dwc:institutionCode" xlink:type="simple">Invertebrate Collection of the Hokkaido University Museum (ICHUM)</named-content>; collectionCode: <named-content xmlns:xlink="http://www.w3.org/1999/xlink" content-type="dwc:collectionCode" xlink:type="simple">Ostracoda</named-content>; basisOfRecord: <named-content xmlns:xlink="http://www.w3.org/1999/xlink" content-type="dwc:basisOfRecord" xlink:type="simple">PreservedSpecimen</named-content></p></list-item><list-item><p><bold>Type status:</bold> <named-content xmlns:xlink="http://www.w3.org/1999/xlink" content-type="dwc:typeStatus" xlink:type="simple">Paratype</named-content>. <bold>Occurrence:</bold> catalogNumber: <named-content xmlns:xlink="http://www.w3.org/1999/xlink" content-type="dwc:catalogNumber" xlink:type="simple">ICHUM_5041</named-content>; recordedBy: <named-content xmlns:xlink="http://www.w3.org/1999/xlink" content-type="dwc:recordedBy" xlink:type="simple">Shimpei F. Hiruta</named-content>; individualCount: <named-content xmlns:xlink="http://www.w3.org/1999/xlink" content-type="dwc:individualCount" xlink:type="simple">1</named-content>; sex: <named-content xmlns:xlink="http://www.w3.org/1999/xlink" content-type="dwc:sex" xlink:type="simple">female</named-content>; lifeStage: <named-content xmlns:xlink="http://www.w3.org/1999/xlink" content-type="dwc:lifeStage" xlink:type="simple">adult</named-content>; preparations: <named-content xmlns:xlink="http://www.w3.org/1999/xlink" content-type="dwc:preparations" xlink:type="simple">mounted on a stub for SEM observation</named-content>; <bold>Taxon:</bold> scientificName: <named-content xmlns:xlink="http://www.w3.org/1999/xlink" content-type="dwc:scientificName" xlink:type="simple"><italic><tp:taxon-name><tp:taxon-name-part taxon-name-part-type="genus">Fabaeformiscandona</tp:taxon-name-part> <tp:taxon-name-part taxon-name-part-type="species">kushiroensis</tp:taxon-name-part></tp:taxon-name></italic></named-content>; <bold>Location:</bold> country: <named-content xmlns:xlink="http://www.w3.org/1999/xlink" content-type="dwc:country" xlink:type="simple">Japan</named-content>; stateProvince: <named-content xmlns:xlink="http://www.w3.org/1999/xlink" content-type="dwc:stateProvince" xlink:type="simple">Hokkaido</named-content>; locality: <named-content xmlns:xlink="http://www.w3.org/1999/xlink" content-type="dwc:locality" xlink:type="simple">Kushiro Marsh National Park, Hokkaido, Japan</named-content>; verbatimElevation: <named-content xmlns:xlink="http://www.w3.org/1999/xlink" content-type="dwc:verbatimElevation" xlink:type="simple">10 m</named-content>; verbatimCoordinates: <named-content xmlns:xlink="http://www.w3.org/1999/xlink" content-type="dwc:verbatimCoordinates" xlink:type="simple">43°6′17.6″N, 144°19′46.5″E</named-content>; decimalLatitude: <named-content xmlns:xlink="http://www.w3.org/1999/xlink" content-type="dwc:decimalLatitude" xlink:type="simple">43.105</named-content>; decimalLongitude: <named-content xmlns:xlink="http://www.w3.org/1999/xlink" content-type="dwc:decimalLongitude" xlink:type="simple">144.3291</named-content>; georeferenceProtocol: <named-content xmlns:xlink="http://www.w3.org/1999/xlink" content-type="dwc:georeferenceProtocol" xlink:type="simple">GPS</named-content>; <bold>Identification:</bold> identifiedBy: <named-content xmlns:xlink="http://www.w3.org/1999/xlink" content-type="dwc:identifiedBy" xlink:type="simple">Shimpei F. Hiruta</named-content>; dateIdentified: <named-content xmlns:xlink="http://www.w3.org/1999/xlink" content-type="dwc:dateIdentified" xlink:type="simple">2013</named-content>; <bold>Event:</bold> samplingProtocol: <named-content xmlns:xlink="http://www.w3.org/1999/xlink" content-type="dwc:samplingProtocol" xlink:type="simple">Strained by 0.1 mm mesh sieve</named-content>; eventDate: <named-content xmlns:xlink="http://www.w3.org/1999/xlink" content-type="dwc:eventDate" xlink:type="simple">12/27/2012</named-content>; <bold>Record Level:</bold> language: <named-content xmlns:xlink="http://www.w3.org/1999/xlink" content-type="dwc:language" xlink:type="simple">en</named-content>; collectionID: <named-content xmlns:xlink="http://www.w3.org/1999/xlink" content-type="dwc:collectionID" xlink:type="simple">ICHUM 5041</named-content>; institutionCode: <named-content xmlns:xlink="http://www.w3.org/1999/xlink" content-type="dwc:institutionCode" xlink:type="simple">Invertebrate Collection of the Hokkaido University Museum (ICHUM)</named-content>; collectionCode: <named-content xmlns:xlink="http://www.w3.org/1999/xlink" content-type="dwc:collectionCode" xlink:type="simple">Ostracoda</named-content>; basisOfRecord: <named-content xmlns:xlink="http://www.w3.org/1999/xlink" content-type="dwc:basisOfRecord" xlink:type="simple">PreservedSpecimen</named-content></p></list-item><list-item><p><bold>Type status:</bold> <named-content xmlns:xlink="http://www.w3.org/1999/xlink" content-type="dwc:typeStatus" xlink:type="simple">Paratype</named-content>. <bold>Occurrence:</bold> catalogNumber: <named-content xmlns:xlink="http://www.w3.org/1999/xlink" content-type="dwc:catalogNumber" xlink:type="simple">ICHUM_5042</named-content>; recordedBy: <named-content xmlns:xlink="http://www.w3.org/1999/xlink" content-type="dwc:recordedBy" xlink:type="simple">Shimpei F. Hiruta</named-content>; individualCount: <named-content xmlns:xlink="http://www.w3.org/1999/xlink" content-type="dwc:individualCount" xlink:type="simple">1</named-content>; sex: <named-content xmlns:xlink="http://www.w3.org/1999/xlink" content-type="dwc:sex" xlink:type="simple">female</named-content>; lifeStage: <named-content xmlns:xlink="http://www.w3.org/1999/xlink" content-type="dwc:lifeStage" xlink:type="simple">adult</named-content>; preparations: <named-content xmlns:xlink="http://www.w3.org/1999/xlink" content-type="dwc:preparations" xlink:type="simple">mounted on a stub for SEM observation</named-content>; <bold>Taxon:</bold> scientificName: <named-content xmlns:xlink="http://www.w3.org/1999/xlink" content-type="dwc:scientificName" xlink:type="simple"><italic><tp:taxon-name><tp:taxon-name-part taxon-name-part-type="genus">Fabaeformiscandona</tp:taxon-name-part> <tp:taxon-name-part taxon-name-part-type="species">kushiroensis</tp:taxon-name-part></tp:taxon-name></italic></named-content>; <bold>Location:</bold> country: <named-content xmlns:xlink="http://www.w3.org/1999/xlink" content-type="dwc:country" xlink:type="simple">Japan</named-content>; stateProvince: <named-content xmlns:xlink="http://www.w3.org/1999/xlink" content-type="dwc:stateProvince" xlink:type="simple">Hokkaido</named-content>; locality: <named-content xmlns:xlink="http://www.w3.org/1999/xlink" content-type="dwc:locality" xlink:type="simple">Kushiro Marsh National Park, Hokkaido, Japan</named-content>; verbatimElevation: <named-content xmlns:xlink="http://www.w3.org/1999/xlink" content-type="dwc:verbatimElevation" xlink:type="simple">10 m</named-content>; verbatimCoordinates: <named-content xmlns:xlink="http://www.w3.org/1999/xlink" content-type="dwc:verbatimCoordinates" xlink:type="simple">43°6′17.6″N, 144°19′46.5″E</named-content>; decimalLatitude: <named-content xmlns:xlink="http://www.w3.org/1999/xlink" content-type="dwc:decimalLatitude" xlink:type="simple">43.105</named-content>; decimalLongitude: <named-content xmlns:xlink="http://www.w3.org/1999/xlink" content-type="dwc:decimalLongitude" xlink:type="simple">144.3291</named-content>; georeferenceProtocol: <named-content xmlns:xlink="http://www.w3.org/1999/xlink" content-type="dwc:georeferenceProtocol" xlink:type="simple">GPS</named-content>; <bold>Identification:</bold> identifiedBy: <named-content xmlns:xlink="http://www.w3.org/1999/xlink" content-type="dwc:identifiedBy" xlink:type="simple">Shimpei F. Hiruta</named-content>; dateIdentified: <named-content xmlns:xlink="http://www.w3.org/1999/xlink" content-type="dwc:dateIdentified" xlink:type="simple">2013</named-content>; <bold>Event:</bold> samplingProtocol: <named-content xmlns:xlink="http://www.w3.org/1999/xlink" content-type="dwc:samplingProtocol" xlink:type="simple">Strained by 0.1 mm mesh sieve</named-content>; eventDate: <named-content xmlns:xlink="http://www.w3.org/1999/xlink" content-type="dwc:eventDate" xlink:type="simple">12/27/2012</named-content>; <bold>Record Level:</bold> language: <named-content xmlns:xlink="http://www.w3.org/1999/xlink" content-type="dwc:language" xlink:type="simple">en</named-content>; collectionID: <named-content xmlns:xlink="http://www.w3.org/1999/xlink" content-type="dwc:collectionID" xlink:type="simple">ICHUM 5042</named-content>; institutionCode: <named-content xmlns:xlink="http://www.w3.org/1999/xlink" content-type="dwc:institutionCode" xlink:type="simple">Invertebrate Collection of the Hokkaido University Museum (ICHUM)</named-content>; collectionCode: <named-content xmlns:xlink="http://www.w3.org/1999/xlink" content-type="dwc:collectionCode" xlink:type="simple">Ostracoda</named-content>; basisOfRecord: <named-content xmlns:xlink="http://www.w3.org/1999/xlink" content-type="dwc:basisOfRecord" xlink:type="simple">PreservedSpecimen</named-content></p></list-item><list-item><p><bold>Type status:</bold> <named-content xmlns:xlink="http://www.w3.org/1999/xlink" content-type="dwc:typeStatus" xlink:type="simple">Paratype</named-content>. <bold>Occurrence:</bold> catalogNumber: <named-content xmlns:xlink="http://www.w3.org/1999/xlink" content-type="dwc:catalogNumber" xlink:type="simple">ICHUM_5043</named-content>; recordedBy: <named-content xmlns:xlink="http://www.w3.org/1999/xlink" content-type="dwc:recordedBy" xlink:type="simple">Shimpei F. Hiruta</named-content>; individualCount: <named-content xmlns:xlink="http://www.w3.org/1999/xlink" content-type="dwc:individualCount" xlink:type="simple">1</named-content>; sex: <named-content xmlns:xlink="http://www.w3.org/1999/xlink" content-type="dwc:sex" xlink:type="simple">male</named-content>; lifeStage: <named-content xmlns:xlink="http://www.w3.org/1999/xlink" content-type="dwc:lifeStage" xlink:type="simple">adult</named-content>; preparations: <named-content xmlns:xlink="http://www.w3.org/1999/xlink" content-type="dwc:preparations" xlink:type="simple">exoskeleton mounted on a slide after DNA extraction</named-content>; associatedSequences: <named-content xmlns:xlink="http://www.w3.org/1999/xlink" content-type="dwc:associatedSequences" xlink:type="simple">GenBank: <ext-link ext-link-type="uri" xlink:href="http://www.ncbi.nlm.nih.gov/nuccore/AP014656" xlink:type="simple">AP014656</ext-link>, <ext-link ext-link-type="uri" xlink:href="http://www.ncbi.nlm.nih.gov/nuccore/AB996740" xlink:type="simple">AB996740</ext-link></named-content>; <bold>Taxon:</bold> scientificName: <named-content xmlns:xlink="http://www.w3.org/1999/xlink" content-type="dwc:scientificName" xlink:type="simple"><italic><tp:taxon-name><tp:taxon-name-part taxon-name-part-type="genus">Fabaeformiscandona</tp:taxon-name-part> <tp:taxon-name-part taxon-name-part-type="species">kushiroensis</tp:taxon-name-part></tp:taxon-name></italic></named-content>; <bold>Location:</bold> country: <named-content xmlns:xlink="http://www.w3.org/1999/xlink" content-type="dwc:country" xlink:type="simple">Japan</named-content>; stateProvince: <named-content xmlns:xlink="http://www.w3.org/1999/xlink" content-type="dwc:stateProvince" xlink:type="simple">Hokkaido</named-content>; locality: <named-content xmlns:xlink="http://www.w3.org/1999/xlink" content-type="dwc:locality" xlink:type="simple">Kushiro Marsh National Park, Hokkaido, Japan</named-content>; verbatimElevation: <named-content xmlns:xlink="http://www.w3.org/1999/xlink" content-type="dwc:verbatimElevation" xlink:type="simple">10 m</named-content>; verbatimCoordinates: <named-content xmlns:xlink="http://www.w3.org/1999/xlink" content-type="dwc:verbatimCoordinates" xlink:type="simple">43°6′17.6″N, 144°19′46.5″E</named-content>; decimalLatitude: <named-content xmlns:xlink="http://www.w3.org/1999/xlink" content-type="dwc:decimalLatitude" xlink:type="simple">43.105</named-content>; decimalLongitude: <named-content xmlns:xlink="http://www.w3.org/1999/xlink" content-type="dwc:decimalLongitude" xlink:type="simple">144.3291</named-content>; georeferenceProtocol: <named-content xmlns:xlink="http://www.w3.org/1999/xlink" content-type="dwc:georeferenceProtocol" xlink:type="simple">GPS</named-content>; <bold>Identification:</bold> identifiedBy: <named-content xmlns:xlink="http://www.w3.org/1999/xlink" content-type="dwc:identifiedBy" xlink:type="simple">Shimpei F. Hiruta</named-content>; dateIdentified: <named-content xmlns:xlink="http://www.w3.org/1999/xlink" content-type="dwc:dateIdentified" xlink:type="simple">2013</named-content>; <bold>Event:</bold> samplingProtocol: <named-content xmlns:xlink="http://www.w3.org/1999/xlink" content-type="dwc:samplingProtocol" xlink:type="simple">Strained by 0.1 mm mesh sieve</named-content>; eventDate: <named-content xmlns:xlink="http://www.w3.org/1999/xlink" content-type="dwc:eventDate" xlink:type="simple">12/27/2012</named-content>; <bold>Record Level:</bold> language: <named-content xmlns:xlink="http://www.w3.org/1999/xlink" content-type="dwc:language" xlink:type="simple">en</named-content>; collectionID: <named-content xmlns:xlink="http://www.w3.org/1999/xlink" content-type="dwc:collectionID" xlink:type="simple">ICHUM 5043</named-content>; institutionCode: <named-content xmlns:xlink="http://www.w3.org/1999/xlink" content-type="dwc:institutionCode" xlink:type="simple">Invertebrate Collection of the Hokkaido University Museum (ICHUM)</named-content>; collectionCode: <named-content xmlns:xlink="http://www.w3.org/1999/xlink" content-type="dwc:collectionCode" xlink:type="simple">Ostracoda</named-content>; basisOfRecord: <named-content xmlns:xlink="http://www.w3.org/1999/xlink" content-type="dwc:basisOfRecord" xlink:type="simple">PreservedSpecimen</named-content></p></list-item><list-item><p><bold>Type status:</bold> <named-content xmlns:xlink="http://www.w3.org/1999/xlink" content-type="dwc:typeStatus" xlink:type="simple">Paratype</named-content>. <bold>Occurrence:</bold> catalogNumber: <named-content xmlns:xlink="http://www.w3.org/1999/xlink" content-type="dwc:catalogNumber" xlink:type="simple">ICHUM_5044</named-content>; recordedBy: <named-content xmlns:xlink="http://www.w3.org/1999/xlink" content-type="dwc:recordedBy" xlink:type="simple">Shimpei F. Hiruta</named-content>; individualCount: <named-content xmlns:xlink="http://www.w3.org/1999/xlink" content-type="dwc:individualCount" xlink:type="simple">50</named-content>; sex: <named-content xmlns:xlink="http://www.w3.org/1999/xlink" content-type="dwc:sex" xlink:type="simple">undetermined</named-content>; lifeStage: <named-content xmlns:xlink="http://www.w3.org/1999/xlink" content-type="dwc:lifeStage" xlink:type="simple">adult</named-content>; preparations: <named-content xmlns:xlink="http://www.w3.org/1999/xlink" content-type="dwc:preparations" xlink:type="simple">exoskeleton preserved in 99% ethanol after DNA extraction</named-content>; <bold>Taxon:</bold> scientificName: <named-content xmlns:xlink="http://www.w3.org/1999/xlink" content-type="dwc:scientificName" xlink:type="simple"><italic><tp:taxon-name><tp:taxon-name-part taxon-name-part-type="genus">Fabaeformiscandona</tp:taxon-name-part> <tp:taxon-name-part taxon-name-part-type="species">kushiroensis</tp:taxon-name-part></tp:taxon-name></italic></named-content>; <bold>Location:</bold> country: <named-content xmlns:xlink="http://www.w3.org/1999/xlink" content-type="dwc:country" xlink:type="simple">Japan</named-content>; stateProvince: <named-content xmlns:xlink="http://www.w3.org/1999/xlink" content-type="dwc:stateProvince" xlink:type="simple">Hokkaido</named-content>; locality: <named-content xmlns:xlink="http://www.w3.org/1999/xlink" content-type="dwc:locality" xlink:type="simple">Kushiro Marsh National Park, Hokkaido, Japan</named-content>; verbatimElevation: <named-content xmlns:xlink="http://www.w3.org/1999/xlink" content-type="dwc:verbatimElevation" xlink:type="simple">10 m</named-content>; verbatimCoordinates: <named-content xmlns:xlink="http://www.w3.org/1999/xlink" content-type="dwc:verbatimCoordinates" xlink:type="simple">43°6′17.6″N, 144°19′46.5″E</named-content>; decimalLatitude: <named-content xmlns:xlink="http://www.w3.org/1999/xlink" content-type="dwc:decimalLatitude" xlink:type="simple">43.105</named-content>; decimalLongitude: <named-content xmlns:xlink="http://www.w3.org/1999/xlink" content-type="dwc:decimalLongitude" xlink:type="simple">144.3291</named-content>; georeferenceProtocol: <named-content xmlns:xlink="http://www.w3.org/1999/xlink" content-type="dwc:georeferenceProtocol" xlink:type="simple">GPS</named-content>; <bold>Identification:</bold> identifiedBy: <named-content xmlns:xlink="http://www.w3.org/1999/xlink" content-type="dwc:identifiedBy" xlink:type="simple">Shimpei F. Hiruta</named-content>; dateIdentified: <named-content xmlns:xlink="http://www.w3.org/1999/xlink" content-type="dwc:dateIdentified" xlink:type="simple">2013</named-content>; <bold>Event:</bold> samplingProtocol: <named-content xmlns:xlink="http://www.w3.org/1999/xlink" content-type="dwc:samplingProtocol" xlink:type="simple">Strained by 0.1 mm mesh sieve</named-content>; eventDate: <named-content xmlns:xlink="http://www.w3.org/1999/xlink" content-type="dwc:eventDate" xlink:type="simple">12/27/2012</named-content>; <bold>Record Level:</bold> language: <named-content xmlns:xlink="http://www.w3.org/1999/xlink" content-type="dwc:language" xlink:type="simple">en</named-content>; collectionID: <named-content xmlns:xlink="http://www.w3.org/1999/xlink" content-type="dwc:collectionID" xlink:type="simple">ICHUM 5044</named-content>; institutionCode: <named-content xmlns:xlink="http://www.w3.org/1999/xlink" content-type="dwc:institutionCode" xlink:type="simple">Invertebrate Collection of the Hokkaido University Museum (ICHUM)</named-content>; collectionCode: <named-content xmlns:xlink="http://www.w3.org/1999/xlink" content-type="dwc:collectionCode" xlink:type="simple">Ostracoda</named-content>; basisOfRecord: <named-content xmlns:xlink="http://www.w3.org/1999/xlink" content-type="dwc:basisOfRecord" xlink:type="simple">PreservedSpecimen</named-content></p></list-item><list-item><p><bold>Type status:</bold> <named-content xmlns:xlink="http://www.w3.org/1999/xlink" content-type="dwc:typeStatus" xlink:type="simple">Paratype</named-content>. <bold>Occurrence:</bold> catalogNumber: <named-content xmlns:xlink="http://www.w3.org/1999/xlink" content-type="dwc:catalogNumber" xlink:type="simple">ICHUM_5116</named-content>; recordedBy: <named-content xmlns:xlink="http://www.w3.org/1999/xlink" content-type="dwc:recordedBy" xlink:type="simple">Shimpei F. Hiruta</named-content>; individualCount: <named-content xmlns:xlink="http://www.w3.org/1999/xlink" content-type="dwc:individualCount" xlink:type="simple">3</named-content>; sex: <named-content xmlns:xlink="http://www.w3.org/1999/xlink" content-type="dwc:sex" xlink:type="simple">1 male, 2 females</named-content>; lifeStage: <named-content xmlns:xlink="http://www.w3.org/1999/xlink" content-type="dwc:lifeStage" xlink:type="simple">adult</named-content>; preparations: <named-content xmlns:xlink="http://www.w3.org/1999/xlink" content-type="dwc:preparations" xlink:type="simple">mounted on a stub for SEM observation</named-content>; <bold>Taxon:</bold> scientificName: <named-content xmlns:xlink="http://www.w3.org/1999/xlink" content-type="dwc:scientificName" xlink:type="simple"><italic><tp:taxon-name><tp:taxon-name-part taxon-name-part-type="genus">Fabaeformiscandona</tp:taxon-name-part> <tp:taxon-name-part taxon-name-part-type="species">kushiroensis</tp:taxon-name-part></tp:taxon-name></italic></named-content>; <bold>Location:</bold> country: <named-content xmlns:xlink="http://www.w3.org/1999/xlink" content-type="dwc:country" xlink:type="simple">Japan</named-content>; stateProvince: <named-content xmlns:xlink="http://www.w3.org/1999/xlink" content-type="dwc:stateProvince" xlink:type="simple">Hokkaido</named-content>; locality: <named-content xmlns:xlink="http://www.w3.org/1999/xlink" content-type="dwc:locality" xlink:type="simple">Kushiro Marsh National Park, Hokkaido, Japan</named-content>; verbatimElevation: <named-content xmlns:xlink="http://www.w3.org/1999/xlink" content-type="dwc:verbatimElevation" xlink:type="simple">10 m</named-content>; verbatimCoordinates: <named-content xmlns:xlink="http://www.w3.org/1999/xlink" content-type="dwc:verbatimCoordinates" xlink:type="simple">43°6′17.6″N, 144°19′46.5″E</named-content>; decimalLatitude: <named-content xmlns:xlink="http://www.w3.org/1999/xlink" content-type="dwc:decimalLatitude" xlink:type="simple">43.105</named-content>; decimalLongitude: <named-content xmlns:xlink="http://www.w3.org/1999/xlink" content-type="dwc:decimalLongitude" xlink:type="simple">144.3291</named-content>; georeferenceProtocol: <named-content xmlns:xlink="http://www.w3.org/1999/xlink" content-type="dwc:georeferenceProtocol" xlink:type="simple">GPS</named-content>; <bold>Identification:</bold> identifiedBy: <named-content xmlns:xlink="http://www.w3.org/1999/xlink" content-type="dwc:identifiedBy" xlink:type="simple">Shimpei F. Hiruta</named-content>; dateIdentified: <named-content xmlns:xlink="http://www.w3.org/1999/xlink" content-type="dwc:dateIdentified" xlink:type="simple">2013</named-content>; <bold>Event:</bold> samplingProtocol: <named-content xmlns:xlink="http://www.w3.org/1999/xlink" content-type="dwc:samplingProtocol" xlink:type="simple">Strained by 0.1 mm mesh sieve</named-content>; eventDate: <named-content xmlns:xlink="http://www.w3.org/1999/xlink" content-type="dwc:eventDate" xlink:type="simple">12/27/2012</named-content>; <bold>Record Level:</bold> language: <named-content xmlns:xlink="http://www.w3.org/1999/xlink" content-type="dwc:language" xlink:type="simple">en</named-content>; collectionID: <named-content xmlns:xlink="http://www.w3.org/1999/xlink" content-type="dwc:collectionID" xlink:type="simple">ICHUM 5116</named-content>; institutionCode: <named-content xmlns:xlink="http://www.w3.org/1999/xlink" content-type="dwc:institutionCode" xlink:type="simple">Invertebrate Collection of the Hokkaido University Museum (ICHUM)</named-content>; collectionCode: <named-content xmlns:xlink="http://www.w3.org/1999/xlink" content-type="dwc:collectionCode" xlink:type="simple">Ostracoda</named-content>; basisOfRecord: <named-content xmlns:xlink="http://www.w3.org/1999/xlink" content-type="dwc:basisOfRecord" xlink:type="simple">PreservedSpecimen</named-content></p></list-item></list></tp:treatment-sec><tp:treatment-sec sec-type="Description"><title>Description</title><p><italic>Description of male</italic>.</p><p>Carapace (Figs <xref ref-type="fig" rid="F1954617">2</xref>, <xref ref-type="fig" rid="F2209646">3</xref>, <xref ref-type="fig" rid="F1971287">7</xref>) 1.16–1.24 mm long, 0.62–0.66 mm high (n = 4; holotype 1.24 mm long, 0.66 mm high); greatest height situated at dorsal hump approximately one-third of length from posterior margin; either side of the dorsal humps almost straight; anterior and posterior margins equally rounded; ventral margin concave at two-fifths of length from anterior end. Calcified inner lamella wider anteriorly than posteriorly. Carapace laterally compressed in dorsal view; greatest width situated about at mid-length; LV overlapping to RV; postero-dorsal flap of LV broad and somewhat longer than antero-dorsal flap (Fig. <xref ref-type="fig" rid="F2209646">3</xref>; Suppl. material <xref ref-type="supplementary-material" rid="S2214583">4</xref>). Surface of valves smooth, color translucent white (Fig. <xref ref-type="fig" rid="F1954617">2</xref>).</p><p>A1 (Fig. <xref ref-type="fig" rid="F1971291">9</xref>) seven articulated segmented. First two podomeres fused, with two dorsal setae and two long, stout apico-ventral setae. Third podomere rectangular, with apico-dorsal seta. Fourth podomere quadrate, with one apico-dorsal seta. Fifth podomere quadrate, with one long apico-dorsal and one apico-ventral setae. Sixth podomere rectangular, with two long apico-dorsal and one apico-ventral setae. Seventh podomere elongate, with one long apico-dorsal and two apico-ventral setae. Eighth podomere elongate, slender, with two long and one shorter setae, and aesthetasc <italic>ya.</italic></p><p>A2 (Fig. <xref ref-type="fig" rid="F1971289">10</xref>) five-segmented. First podomere (<italic>Pr</italic>) with one apico-ventral seta of medium length; one long antero-proximal plumose seta; one long antero-proximal seta; and one long latero-proximal seta. Second podomere (<italic>EI</italic>) with one apico-ventral seta, aesthetasc <italic>Y</italic>, and exopodite (<italic>Exo</italic>); exopodite consists of one long distally plumed and two short setae. Third podomere (<italic>EII</italic>) with two mid-apical male bristles (<italic>t2</italic> and <italic>t3</italic>), one short apico-ventral (<italic>t1</italic>) and one apico-dorsal (<italic>t4</italic>) setae, and aesthetasc <italic>y2</italic>. Fourth podomere (<italic>EIII</italic>) with <italic>G1</italic>, short <italic>G2</italic>, <italic>z1</italic>, and <italic>z2</italic> claws, and <italic>G3</italic> and <italic>z3</italic> setae. Fifth podomere (<italic>EIV</italic>) with <italic>GM</italic> and shorter <italic>GM</italic> claws, one apical seta, and aesthetasc <italic>y3</italic>.</p><p>Md (Fig. <xref ref-type="fig" rid="F1954632">11</xref>) consists of coxal plate and four-segmented palp. Coxal plate with antero-lateral seta and seven stout teeth, latter interspersed with several setae of various lengths. First podomere of palp with exopodal plate (<italic>Exo</italic>) and one long and one short, stout inner-distal plumose setae, one long antero-distal seta, and alpha simple seta. Second podomere of palp with beta seta, group of four setae, and one plumose seta. Third podomere of palp with three outer-apical setae, one mid-apical gamma seta, and two long apical setae. Fourth podomere of palp with two claws and two apical setae.</p><p>Mx (Figs <xref ref-type="fig" rid="F1971295">12</xref>, <xref ref-type="fig" rid="F1971297">13</xref>) with elongate vibratory plate, three masticatory processes, and two-segmented palp. Masticatory process with numerous setae. First podomere with three apical plumose setae.</p><p>L5 (Figs <xref ref-type="fig" rid="F1971299">14</xref>, <xref ref-type="fig" rid="F1971301">15</xref>) with palp, two filament-like setae (<italic>Exo</italic>), one antero-proximal seta, one antero-apical seta, and one postero-apical seta. Palp transformed into asymmetrical clasping processes; left clasping process (Fig. <xref ref-type="fig" rid="F1971299">14</xref>) slender, somewhat curved and hook-like in shape, with two short mid-setae; right clasping process (Fig. <xref ref-type="fig" rid="F1971301">15</xref>) sharply curved and proximally stout, helmet-like in shape, with two short mid-setae. Masticatory process with numerous setae.</p><p>L6 (Fig. <xref ref-type="fig" rid="F1971305">16</xref>) five-segmented. Apical setae (<italic>e</italic>, <italic>f</italic>, <italic>g</italic>) on second to fourth podomeres long, each extending past end of subsequent podomere. Terminal claw (<italic>h2</italic>) slender, long.</p><p>L7 (Fig. <xref ref-type="fig" rid="F1954634">17</xref>) five-segmented. Penultimate segment subdivided. First podomere with two setae (<italic>d1</italic>, <italic>dp</italic>). Fourth podomere with one apical seta (<italic>g</italic>). Fifth podomere with two long (<italic>h2</italic>, <italic>h3</italic>) and one shorter (<italic>h1</italic>) setae. One third of distal tips of the <italic>h3</italic> seta bend.</p><p>Uropodal ramus (Fig. <xref ref-type="fig" rid="F1971309">18</xref>) with short anterior seta (<italic>Sa</italic>) and well-developed posterior seta (<italic>Sp</italic>) longer than terminal claws. Two terminal claws simple, slender.</p><p>Hp (Fig. <xref ref-type="fig" rid="F1971307">19</xref>) distally with three lobes distally; median lobe (<italic>h</italic>) elongate, directed toward dorsal side, truncate distally; outer lobe (<italic>a</italic>) elongate, directed dorsally acute distally. Inner lobe (<italic>b</italic>) largely rounded and overlapping to the other two lobes. M-process well developed, S-shaped, rounded distally. Bursa copulatrix well-developed, pointed distally, with proximal bump.</p><p>Zenker’s organ (Fig. <xref ref-type="fig" rid="F1954636">20</xref>) with 5 + 2 internal rings of spines. Seminal vesicle located at anterior end.</p><p><italic>Description of female</italic>.</p><p>Carapace (Figs <xref ref-type="fig" rid="F1971283">4</xref>, <xref ref-type="fig" rid="F2209649">5</xref>, <xref ref-type="fig" rid="F1971285">6</xref>, <xref ref-type="fig" rid="F1954629">8</xref>) 1.07–1.14 mm long, 0.58–0.59 mm high (n = 5; allotype 1.07 mm long, 0.58 mm high). Postero-dorsal margin of female carapace straight, with distinctive collar-like fold in right valve. Anterior margin broadly rounded, posterior margin with angular apex. Ventral margin slightly concave two-fifths of length from anterior end. Postero-dorsal flap of LV longer than that of male (Fig. <xref ref-type="fig" rid="F2209649">5</xref>).</p><p>A2 (Fig. <xref ref-type="fig" rid="F1971293">21</xref>) four-segmented. First (<italic>Pr</italic>) and second (<italic>EI</italic>) podomeres similar to those of male. Third podomere (<italic>EII</italic> + <italic>EIII</italic>) with claws <italic>G1</italic>, <italic>G2</italic>, and <italic>z1</italic>; short seta <italic>G3</italic>; longer setae <italic>z2</italic>, and <italic>z3</italic>; mid-dorsal seta; one postero-ventral aesthetasc <italic>y2</italic>; and four mid-ventral setae (<italic>t1</italic>–<italic>4</italic>). Fourth podomere (<italic>EIV</italic>) with <italic>GM</italic>, shorter <italic>GM</italic>, one apical seta, and aesthetasc <italic>y3</italic>.</p><p>Palp of L5 (Fig. <xref ref-type="fig" rid="F1971303">22</xref>) simple, non-segmented, with three apical setae.</p><p>FRO (Fig. <xref ref-type="fig" rid="F1971311">23</xref>) with elongate, somewhat rounded posterior projection with digitiform end. Spiral canal situated anteriorly, with wall thickened near seminal receptacle. Vaginal opening inconspicuous, without rimmed chitinized ring.</p><p>In other characters, female similar to male.</p></tp:treatment-sec><tp:treatment-sec sec-type="Diagnosis"><title>Diagnosis</title><p>Carapace with dorsal hump one-third of length from posterior end. Male carapace has anterior and posterior margins equally rounded. Female carapace has straight postero-dorsal margin, with distinctive collar-like fold in right valve. Male hemipenis very large; medial lobe elongate, rounded distally; outer lobe elongate, with spine-like protrusion; both lobes toward dorsal side. M-process well developed, S-shaped, with rounded distal end. Projection on female reproductive organ elongate, tapering distally.</p></tp:treatment-sec><tp:treatment-sec sec-type="Etymology"><title>Etymology</title><p>The specific epithet is an adjective derived from Kushiro Marsh, type locality, in combination with the Latin suffix -<italic>ensis</italic>.</p></tp:treatment-sec><tp:treatment-sec sec-type="Taxon discussion"><title>Taxon discussion</title><p><italic><tp:taxon-name><tp:taxon-name-part taxon-name-part-type="genus">Fabaeformiscandona</tp:taxon-name-part> <tp:taxon-name-part taxon-name-part-type="species">kushiroensis</tp:taxon-name-part></tp:taxon-name></italic> sp. nov. clearly belongs in the <italic><tp:taxon-name><tp:taxon-name-part taxon-name-part-type="species">acuminata</tp:taxon-name-part></tp:taxon-name></italic> group (<xref ref-type="bibr" rid="B1956038">Meisch 2000</xref>), having four setae in the setal group on the second segment of the Md palp. In east Asia, the <italic><tp:taxon-name><tp:taxon-name-part taxon-name-part-type="species">acuminata</tp:taxon-name-part></tp:taxon-name></italic> group contains four species, <italic><tp:taxon-name><tp:taxon-name-part taxon-name-part-type="genus">F.</tp:taxon-name-part> <tp:taxon-name-part taxon-name-part-type="species">danielopoli</tp:taxon-name-part></tp:taxon-name></italic> <xref ref-type="bibr" rid="B2215690">Yin and Martens 1997</xref>, <italic><tp:taxon-name><tp:taxon-name-part taxon-name-part-type="genus">F.</tp:taxon-name-part> <tp:taxon-name-part taxon-name-part-type="species">nishinoae</tp:taxon-name-part></tp:taxon-name></italic> <xref ref-type="bibr" rid="B1956154">Smith and Janz 2008</xref>, <italic><tp:taxon-name><tp:taxon-name-part taxon-name-part-type="genus">F.</tp:taxon-name-part> <tp:taxon-name-part taxon-name-part-type="species">akaina</tp:taxon-name-part></tp:taxon-name></italic> <xref ref-type="bibr" rid="B1956154">Smith and Janz 2008</xref> and <italic><tp:taxon-name><tp:taxon-name-part taxon-name-part-type="genus">Candona</tp:taxon-name-part> <tp:taxon-name-part taxon-name-part-type="species">quasiakaina</tp:taxon-name-part></tp:taxon-name></italic> <xref ref-type="bibr" rid="B2215680">Karanovic and Lee 2012</xref>. Although the new species from Kushiro Marsh is generally similar to these four Asian species, these five species are clearly distinguished form each other by the following characters. 1) The posterior dorsal margin of the female RV [almost straight with a conspicuous inner fold in <italic><tp:taxon-name><tp:taxon-name-part taxon-name-part-type="genus">F.</tp:taxon-name-part> <tp:taxon-name-part taxon-name-part-type="species">kushiroensis</tp:taxon-name-part></tp:taxon-name></italic>; broadly rounded in the other four species]; 2) the medial lobe (<italic>h</italic>) of Hp [medial lobe elongate and directed in the dorsal direction in <italic><tp:taxon-name><tp:taxon-name-part taxon-name-part-type="genus">F.</tp:taxon-name-part> <tp:taxon-name-part taxon-name-part-type="species">kushiroensis</tp:taxon-name-part></tp:taxon-name></italic>; relatively small and distally digitiform in <italic><tp:taxon-name><tp:taxon-name-part taxon-name-part-type="genus">F.</tp:taxon-name-part> <tp:taxon-name-part taxon-name-part-type="species">danielopoli</tp:taxon-name-part></tp:taxon-name></italic>; distally flat in <italic><tp:taxon-name><tp:taxon-name-part taxon-name-part-type="genus">F.</tp:taxon-name-part> <tp:taxon-name-part taxon-name-part-type="species">nishinoae</tp:taxon-name-part></tp:taxon-name></italic>; distally square-shaped in <italic><tp:taxon-name><tp:taxon-name-part taxon-name-part-type="genus">F.</tp:taxon-name-part> <tp:taxon-name-part taxon-name-part-type="species">akaina</tp:taxon-name-part></tp:taxon-name></italic>; distally large and square-shaped in <italic><tp:taxon-name><tp:taxon-name-part taxon-name-part-type="genus">C.</tp:taxon-name-part> <tp:taxon-name-part taxon-name-part-type="species">quasiakaina</tp:taxon-name-part></tp:taxon-name></italic>;]; 3) M-process of Hp [distally rounded in <italic><tp:taxon-name><tp:taxon-name-part taxon-name-part-type="genus">F.</tp:taxon-name-part> <tp:taxon-name-part taxon-name-part-type="species">kushiroensis</tp:taxon-name-part></tp:taxon-name></italic>; distally digitiform in the other four species]; 4) FRO [with elongate, distally digitiform process in <italic><tp:taxon-name><tp:taxon-name-part taxon-name-part-type="genus">F.</tp:taxon-name-part> <tp:taxon-name-part taxon-name-part-type="species">kushiroensis</tp:taxon-name-part></tp:taxon-name></italic>; with elongate, proximally somewhat broad process in <italic><tp:taxon-name><tp:taxon-name-part taxon-name-part-type="genus">F.</tp:taxon-name-part> <tp:taxon-name-part taxon-name-part-type="species">danielopoli</tp:taxon-name-part></tp:taxon-name></italic>, <italic><tp:taxon-name><tp:taxon-name-part taxon-name-part-type="genus">F.</tp:taxon-name-part> <tp:taxon-name-part taxon-name-part-type="species">nishinoae</tp:taxon-name-part></tp:taxon-name></italic> and <italic><tp:taxon-name><tp:taxon-name-part taxon-name-part-type="genus">F.</tp:taxon-name-part> <tp:taxon-name-part taxon-name-part-type="species">akaina</tp:taxon-name-part></tp:taxon-name></italic>; with relatively short, proximally stout process in <italic><tp:taxon-name><tp:taxon-name-part taxon-name-part-type="genus">C.</tp:taxon-name-part> <tp:taxon-name-part taxon-name-part-type="species">quasiakaina</tp:taxon-name-part></tp:taxon-name></italic>]. It is generally similar to <italic><tp:taxon-name><tp:taxon-name-part taxon-name-part-type="genus">F.</tp:taxon-name-part> <tp:taxon-name-part taxon-name-part-type="species">hyalina</tp:taxon-name-part></tp:taxon-name></italic> (<xref ref-type="bibr" rid="B1955734">Brady and Robertson 1870</xref>) and <italic><tp:taxon-name><tp:taxon-name-part taxon-name-part-type="genus">F.</tp:taxon-name-part> <tp:taxon-name-part taxon-name-part-type="species">levanderi</tp:taxon-name-part></tp:taxon-name></italic> (<xref ref-type="bibr" rid="B1955846">Hirschmann 1912</xref>) in the shapes of the female and male valves, respectively. However, these three species differ in 1) the postero-dorsal margin of the female RV [almost straight with a conspicuous inner fold in <italic><tp:taxon-name><tp:taxon-name-part taxon-name-part-type="genus">F.</tp:taxon-name-part> <tp:taxon-name-part taxon-name-part-type="species">kushiroensis</tp:taxon-name-part></tp:taxon-name></italic>; almost straight in <italic><tp:taxon-name><tp:taxon-name-part taxon-name-part-type="genus">F.</tp:taxon-name-part> <tp:taxon-name-part taxon-name-part-type="species">hyalina</tp:taxon-name-part></tp:taxon-name></italic>; broadly rounded in <italic><tp:taxon-name><tp:taxon-name-part taxon-name-part-type="genus">F.</tp:taxon-name-part> <tp:taxon-name-part taxon-name-part-type="species">levanderi</tp:taxon-name-part></tp:taxon-name></italic>]; 2) the distal lobes of Hp [outer (<italic>a</italic>) and medial (<italic>h</italic>) lobes elongate and directed in the dorsal direction in <italic><tp:taxon-name><tp:taxon-name-part taxon-name-part-type="genus">F.</tp:taxon-name-part> <tp:taxon-name-part taxon-name-part-type="species">kushiroensis</tp:taxon-name-part></tp:taxon-name></italic>; outer lobe similar to <italic><tp:taxon-name><tp:taxon-name-part taxon-name-part-type="genus">F.</tp:taxon-name-part> <tp:taxon-name-part taxon-name-part-type="species">kushiroensis</tp:taxon-name-part></tp:taxon-name></italic>, medial lobe stout and broad in <italic><tp:taxon-name><tp:taxon-name-part taxon-name-part-type="genus">F.</tp:taxon-name-part> <tp:taxon-name-part taxon-name-part-type="species">hyalina</tp:taxon-name-part></tp:taxon-name></italic>; outer lobe broad and partly subdivided, medial lobe lacking in <italic><tp:taxon-name><tp:taxon-name-part taxon-name-part-type="genus">F.</tp:taxon-name-part> <tp:taxon-name-part taxon-name-part-type="species">levanderi</tp:taxon-name-part></tp:taxon-name></italic>]; 3) M-process of Hp [distally rounded in <italic><tp:taxon-name><tp:taxon-name-part taxon-name-part-type="genus">F.</tp:taxon-name-part> <tp:taxon-name-part taxon-name-part-type="species">kushiroensis</tp:taxon-name-part></tp:taxon-name></italic>; proximally stout and distally digitiform in <italic><tp:taxon-name><tp:taxon-name-part taxon-name-part-type="genus">F.</tp:taxon-name-part> <tp:taxon-name-part taxon-name-part-type="species">hyalina</tp:taxon-name-part></tp:taxon-name></italic>; proximally stout and distally inflated in <italic><tp:taxon-name><tp:taxon-name-part taxon-name-part-type="genus">F.</tp:taxon-name-part> <tp:taxon-name-part taxon-name-part-type="species">levanderi</tp:taxon-name-part></tp:taxon-name></italic>]; 4) FRO [with elongate, distally digitiform process in <italic><tp:taxon-name><tp:taxon-name-part taxon-name-part-type="genus">F.</tp:taxon-name-part> <tp:taxon-name-part taxon-name-part-type="species">kushiroensis</tp:taxon-name-part></tp:taxon-name></italic>; conical in <italic><tp:taxon-name><tp:taxon-name-part taxon-name-part-type="genus">F.</tp:taxon-name-part> <tp:taxon-name-part taxon-name-part-type="species">hyalina</tp:taxon-name-part></tp:taxon-name></italic>: with elongate, distally rounded process in <italic><tp:taxon-name><tp:taxon-name-part taxon-name-part-type="genus">F.</tp:taxon-name-part> <tp:taxon-name-part taxon-name-part-type="species">levanderi</tp:taxon-name-part></tp:taxon-name></italic>]. <xref ref-type="bibr" rid="B2215680">Karanovic and Lee (2012)</xref> pointed out that these four species from east Asia and <italic><tp:taxon-name><tp:taxon-name-part taxon-name-part-type="genus">F.</tp:taxon-name-part> <tp:taxon-name-part taxon-name-part-type="species">hyalina</tp:taxon-name-part></tp:taxon-name></italic> from Europe were closely related species in which having tapering/pointed tip on outer lobe of Hp. The new species form Kushiro Marsh also may belong to the group, because of having similar outer lobe of Hp.</p></tp:treatment-sec><tp:treatment-sec sec-type="Genome structure"><title>Genome structure</title><p>
            <italic>Gene contents and organization</italic>
          </p><p>The mitochondrial genome of <italic><tp:taxon-name><tp:taxon-name-part taxon-name-part-type="genus">F.</tp:taxon-name-part> <tp:taxon-name-part taxon-name-part-type="species">kushiroensis</tp:taxon-name-part></tp:taxon-name></italic> is about 17 kbp in size and includes 13 protein-coding genes, 22 tRNA genes, and two rRNA genes, as typically found in other arthropods (Fig. <xref ref-type="fig" rid="F1954647">24</xref>, Table <xref ref-type="table" rid="T1954693">1</xref>). The order of the tRNA, rRNA, and protein-cording genes is that of the putative pancrustacean gene order (<xref ref-type="bibr" rid="B1955921">Kilpert et al. 2012</xref>), with the exception that the position of tRNA<sup>Lys</sup> has been translocated to between tRNA<sup>Ala</sup> and tRNA<sup>Arg</sup> (Fig. <xref ref-type="fig" rid="F1954649">25</xref>). There is one major non-coding region that presumably contains the origin of replication and regulatory elements for transcription, as well as tandem repeat sequences. There are small gene overlaps at 12 gene borders (Table <xref ref-type="table" rid="T1954693">1</xref>), with the largest (between <italic>COIII</italic> and tRNA<sup>Gly</sup>) being 50 nucleotides long. Short, non-coding sequences are also present between these genes. The largest spacer sequence (between <italic>ND4</italic> and <italic>ND4L</italic>) is 80 nucleotides long.</p><p>
            <italic>Nucleotide composition</italic>
          </p><p>The overall A + T content of the <italic><tp:taxon-name><tp:taxon-name-part taxon-name-part-type="genus">F.</tp:taxon-name-part> <tp:taxon-name-part taxon-name-part-type="species">kushiroensis</tp:taxon-name-part></tp:taxon-name></italic> mitochondrial genome is 68.8% (A = 35.1%; T = 33.7%; G = 11.8%; C = 19.4%), which is relatively low among arthropods. Table <xref ref-type="table" rid="T1954727">2</xref> gives the A + T content for each type of gene and the CR, and Table <xref ref-type="table" rid="T1954728">3</xref> gives the nucleotide composition of each codon position for the coding genes.</p><p>
            <italic>Long tandem repeat sequences in the CR</italic>
          </p><p>The CR contains a long tandem repeat region composed of replicated 220-bp units, three of which were sequenced at each end of the region (Fig. <xref ref-type="fig" rid="F1954660">26</xref>). However the sequence of central part of the region is missing due to the technical reasons by Sanger sequencing method. The length of this region is about 2 kbp, estimated from electrophoresis.</p><p>
            <italic>Transfer RNA genes</italic>
          </p><p>The A + T content of the 22 tRNA genes is 72.2%, which is higher than the overall A + T composition of the mtDNA. The secondary structures of the 22 tRNA genes were determined from the MITOS Web Server to be complete cloverleaves (Suppl. material <xref ref-type="supplementary-material" rid="S1954606">2</xref>). The anticodon nucleotides for the corresponding tRNA genes are identical to those in <italic><tp:taxon-name><tp:taxon-name-part taxon-name-part-type="genus">V.</tp:taxon-name-part> <tp:taxon-name-part taxon-name-part-type="species">hilgendorfii</tp:taxon-name-part></tp:taxon-name></italic>. The tRNA<sup>Lys</sup> and tRNA<sup>Ser(AGN)</sup> genes encode UUU and UCU instead of the more common CUU and GCU, respectively, typical of arthropod mtDNA. Furthermore, the tRNA<sup>Ser(AGN)</sup> gene has lost the D-arm, which is also the condition in <italic><tp:taxon-name><tp:taxon-name-part taxon-name-part-type="genus">V.</tp:taxon-name-part> <tp:taxon-name-part taxon-name-part-type="species">hilgendorfii</tp:taxon-name-part></tp:taxon-name></italic>. Several overlaps associated are with tRNA genes (Table <xref ref-type="table" rid="T1954693">1</xref>).</p><p>
            <italic>Ribosomal RNA genes</italic>
          </p><p>The 12S rRNA (srRNA) and 16S rRNA (lrRNA) genes in <italic><tp:taxon-name><tp:taxon-name-part taxon-name-part-type="genus">F.</tp:taxon-name-part> <tp:taxon-name-part taxon-name-part-type="species">kushiroensis</tp:taxon-name-part></tp:taxon-name></italic> are 708 and 1121 nucleotides long, respectively. Their locations and lengths were determined from an analysis of similarity to the <italic><tp:taxon-name><tp:taxon-name-part taxon-name-part-type="genus">V.</tp:taxon-name-part> <tp:taxon-name-part taxon-name-part-type="species">hilgendorfii</tp:taxon-name-part></tp:taxon-name></italic> homologs and by analysis of their secondary structures reconstructed with Centroidfold (Suppl. material <xref ref-type="supplementary-material" rid="S1954607">3</xref>).</p><p>
            <italic>Protein-coding genes</italic>
          </p><p>Initiation codons in the mitochondrial protein-coding genes in <italic><tp:taxon-name><tp:taxon-name-part taxon-name-part-type="genus">F.</tp:taxon-name-part> <tp:taxon-name-part taxon-name-part-type="species">kushiroensis</tp:taxon-name-part></tp:taxon-name></italic> are ATT (<italic>ATP8</italic>, <italic>COI</italic>, <italic>COIII</italic>, <italic>Cyt b</italic>, <italic>ND3</italic> and <italic>ND4L</italic>), ATA (<italic>ND1</italic>, <italic>ND2</italic>, <italic>ND4</italic> and <italic>ND5</italic>), ATC (<italic>COII</italic>, <italic>ND6</italic>), and ATG (<italic>ATP6</italic>) (Table <xref ref-type="table" rid="T1954727">2</xref>). Twelve of the 13 protein-coding genes terminate with the stop codon TAA, whereas one (<italic>ND1</italic>) terminates with TAG.</p><p>
            <italic>Nuclear ribosomal RNA genes</italic>
          </p><p>The nuclear ribosomal RNA genes in <italic><tp:taxon-name><tp:taxon-name-part taxon-name-part-type="genus">F.</tp:taxon-name-part> <tp:taxon-name-part taxon-name-part-type="species">kushiroensis</tp:taxon-name-part></tp:taxon-name></italic> are determined by a single sequence in which total 7805 nucleotides long, including internal transcribed spacer 1 and 2. Partial 18S rRNA (srRNA), complete 5.8S (lrRNA) and partial 28S rRNA (lrRNA) genes are 1792, 155 and 4007 nucleotides long, respectively. Their locations and lengths were determined from an analysis of similarity to the other sequences of Podocopid ostracods on GenBank and by analysis of their secondary structures reconstructed with Centroidfold.</p></tp:treatment-sec><tp:treatment-sec><!--Section generated to contain objects referenced in tp:taxon-treatment.--><fig id="F1954617" position="float" orientation="portrait"><label>Figure 2.</label><caption><p><italic><tp:taxon-name><tp:taxon-name-part taxon-name-part-type="genus">Fabaeformiscandona</tp:taxon-name-part> <tp:taxon-name-part taxon-name-part-type="species">kushiroensis</tp:taxon-name-part></tp:taxon-name></italic> sp. n. SEM images. Paratype, ICHUM 5042, lateral view of male RV.</p></caption><graphic xmlns:xlink="http://www.w3.org/1999/xlink" xlink:href="biodiversity_data_journal-3-e7074-g002.gif" position="float" id="oo_60100.gif" orientation="portrait" xlink:type="simple"/></fig><fig id="F2209646" position="float" orientation="portrait"><label>Figure 3.</label><caption><p><italic><tp:taxon-name><tp:taxon-name-part taxon-name-part-type="genus">Fabaeformiscandona</tp:taxon-name-part> <tp:taxon-name-part taxon-name-part-type="species">kushiroensis</tp:taxon-name-part></tp:taxon-name></italic> sp. n. SEM images. Paratype, ICHUM 5116, dorsal view of male carapace.</p></caption><graphic xmlns:xlink="http://www.w3.org/1999/xlink" xlink:href="biodiversity_data_journal-3-e7074-g003.gif" position="float" id="oo_65431.gif" orientation="portrait" xlink:type="simple"/></fig><fig id="F1971287" position="float" orientation="portrait"><label>Figure 7.</label><caption><p><italic><tp:taxon-name><tp:taxon-name-part taxon-name-part-type="genus">Fabaeformiscandona</tp:taxon-name-part> <tp:taxon-name-part taxon-name-part-type="species">kushiroensis</tp:taxon-name-part></tp:taxon-name></italic> sp. n. Holotype, male, ICHUM 5034, Lateral view of RV.</p></caption><graphic xmlns:xlink="http://www.w3.org/1999/xlink" xlink:href="biodiversity_data_journal-3-e7074-g007.gif" position="float" id="oo_60105.gif" orientation="portrait" xlink:type="simple"/></fig><supplementary-material xmlns:xlink="http://www.w3.org/1999/xlink" id="S2214583" orientation="portrait" position="float" xlink:type="simple"><label>Supplementary material 4</label><caption><p>Supplemental Figure 4.</p></caption><p>Data type: images</p><p>File: oo_65602.zip</p><media xlink:href="biodiversity_data_journal-3-e7074-s004.zip" mimetype="Archive file" mime-subtype="zip" position="float" orientation="portrait" xlink:type="simple"/><attrib specific-use="authors">S.F. Hiruta</attrib></supplementary-material><fig id="F1971291" position="float" orientation="portrait"><label>Figure 9.</label><caption><p><italic><tp:taxon-name><tp:taxon-name-part taxon-name-part-type="genus">Fabaeformiscandona</tp:taxon-name-part> <tp:taxon-name-part taxon-name-part-type="species">kushiroensis</tp:taxon-name-part></tp:taxon-name></italic> sp. n. Holotype, male, ICHUM 5034, A1.</p></caption><graphic xmlns:xlink="http://www.w3.org/1999/xlink" xlink:href="biodiversity_data_journal-3-e7074-g009.gif" position="float" id="oo_60107.gif" orientation="portrait" xlink:type="simple"/></fig><fig id="F1971289" position="float" orientation="portrait"><label>Figure 10.</label><caption><p><italic><tp:taxon-name><tp:taxon-name-part taxon-name-part-type="genus">Fabaeformiscandona</tp:taxon-name-part> <tp:taxon-name-part taxon-name-part-type="species">kushiroensis</tp:taxon-name-part></tp:taxon-name></italic> sp. n. Holotype, male, ICHUM 5034 Male A2 (inset, details of third to fifth podomeres).</p></caption><graphic xmlns:xlink="http://www.w3.org/1999/xlink" xlink:href="biodiversity_data_journal-3-e7074-g010.gif" position="float" id="oo_66093.gif" orientation="portrait" xlink:type="simple"/></fig><fig id="F1954632" position="float" orientation="portrait"><label>Figure 11.</label><caption><p><italic><tp:taxon-name><tp:taxon-name-part taxon-name-part-type="genus">Fabaeformiscandona</tp:taxon-name-part> <tp:taxon-name-part taxon-name-part-type="species">kushiroensis</tp:taxon-name-part></tp:taxon-name></italic> sp. n. Holotype, male, ICHUM 5034, Md.</p></caption><graphic xmlns:xlink="http://www.w3.org/1999/xlink" xlink:href="biodiversity_data_journal-3-e7074-g011.gif" position="float" id="oo_60110.gif" orientation="portrait" xlink:type="simple"/></fig><fig id="F1971295" position="float" orientation="portrait"><label>Figure 12.</label><caption><p><italic><tp:taxon-name><tp:taxon-name-part taxon-name-part-type="genus">Fabaeformiscandona</tp:taxon-name-part> <tp:taxon-name-part taxon-name-part-type="species">kushiroensis</tp:taxon-name-part></tp:taxon-name></italic> sp. n. Holotype, male, ICHUM 5034, Mx.</p></caption><graphic xmlns:xlink="http://www.w3.org/1999/xlink" xlink:href="biodiversity_data_journal-3-e7074-g012.gif" position="float" id="oo_60109.gif" orientation="portrait" xlink:type="simple"/></fig><fig id="F1971297" position="float" orientation="portrait"><label>Figure 13.</label><caption><p><italic><tp:taxon-name><tp:taxon-name-part taxon-name-part-type="genus">Fabaeformiscandona</tp:taxon-name-part> <tp:taxon-name-part taxon-name-part-type="species">kushiroensis</tp:taxon-name-part></tp:taxon-name></italic> sp. n. Holotype, male, ICHUM 5034, vibratory plate of Mx.</p></caption><graphic xmlns:xlink="http://www.w3.org/1999/xlink" xlink:href="biodiversity_data_journal-3-e7074-g013.gif" position="float" id="oo_65589.gif" orientation="portrait" xlink:type="simple"/></fig><fig id="F1971299" position="float" orientation="portrait"><label>Figure 14.</label><caption><p><italic><tp:taxon-name><tp:taxon-name-part taxon-name-part-type="genus">Fabaeformiscandona</tp:taxon-name-part> <tp:taxon-name-part taxon-name-part-type="species">kushiroensis</tp:taxon-name-part></tp:taxon-name></italic> sp. n. Holotype, male, ICHUM 5034, Left male L5.</p></caption><graphic xmlns:xlink="http://www.w3.org/1999/xlink" xlink:href="biodiversity_data_journal-3-e7074-g014.gif" position="float" id="oo_60112.gif" orientation="portrait" xlink:type="simple"/></fig><fig id="F1971301" position="float" orientation="portrait"><label>Figure 15.</label><caption><p><italic><tp:taxon-name><tp:taxon-name-part taxon-name-part-type="genus">Fabaeformiscandona</tp:taxon-name-part> <tp:taxon-name-part taxon-name-part-type="species">kushiroensis</tp:taxon-name-part></tp:taxon-name></italic> sp. n. Holotype, male, ICHUM 5034, right male L5.</p></caption><graphic xmlns:xlink="http://www.w3.org/1999/xlink" xlink:href="biodiversity_data_journal-3-e7074-g015.gif" position="float" id="oo_60113.gif" orientation="portrait" xlink:type="simple"/></fig><fig id="F1971305" position="float" orientation="portrait"><label>Figure 16.</label><caption><p><italic><tp:taxon-name><tp:taxon-name-part taxon-name-part-type="genus">Fabaeformiscandona</tp:taxon-name-part> <tp:taxon-name-part taxon-name-part-type="species">kushiroensis</tp:taxon-name-part></tp:taxon-name></italic> sp. n. Holotype, male, ICHUM 5034, L6.</p></caption><graphic xmlns:xlink="http://www.w3.org/1999/xlink" xlink:href="biodiversity_data_journal-3-e7074-g016.gif" position="float" id="oo_60115.gif" orientation="portrait" xlink:type="simple"/></fig><fig id="F1954634" position="float" orientation="portrait"><label>Figure 17.</label><caption><p><italic><tp:taxon-name><tp:taxon-name-part taxon-name-part-type="genus">Fabaeformiscandona</tp:taxon-name-part> <tp:taxon-name-part taxon-name-part-type="species">kushiroensis</tp:taxon-name-part></tp:taxon-name></italic> sp. n. Holotype, male, ICHUM 5034, L7.</p></caption><graphic xmlns:xlink="http://www.w3.org/1999/xlink" xlink:href="biodiversity_data_journal-3-e7074-g017.gif" position="float" id="oo_60116.gif" orientation="portrait" xlink:type="simple"/></fig><fig id="F1971309" position="float" orientation="portrait"><label>Figure 18.</label><caption><p><italic><tp:taxon-name><tp:taxon-name-part taxon-name-part-type="genus">Fabaeformiscandona</tp:taxon-name-part> <tp:taxon-name-part taxon-name-part-type="species">kushiroensis</tp:taxon-name-part></tp:taxon-name></italic> sp. n. Holotype, male, ICHUM 5034, Uropod.</p></caption><graphic xmlns:xlink="http://www.w3.org/1999/xlink" xlink:href="biodiversity_data_journal-3-e7074-g018.gif" position="float" id="oo_60118.gif" orientation="portrait" xlink:type="simple"/></fig><fig id="F1971307" position="float" orientation="portrait"><label>Figure 19.</label><caption><p><italic><tp:taxon-name><tp:taxon-name-part taxon-name-part-type="genus">Fabaeformiscandona</tp:taxon-name-part> <tp:taxon-name-part taxon-name-part-type="species">kushiroensis</tp:taxon-name-part></tp:taxon-name></italic> sp. n. Holotype, male, ICHUM 5034, Hp.</p></caption><graphic xmlns:xlink="http://www.w3.org/1999/xlink" xlink:href="biodiversity_data_journal-3-e7074-g019.gif" position="float" id="oo_60117.gif" orientation="portrait" xlink:type="simple"/></fig><fig id="F1954636" position="float" orientation="portrait"><label>Figure 20.</label><caption><p><italic><tp:taxon-name><tp:taxon-name-part taxon-name-part-type="genus">Fabaeformiscandona</tp:taxon-name-part> <tp:taxon-name-part taxon-name-part-type="species">kushiroensis</tp:taxon-name-part></tp:taxon-name></italic> sp. n. Holotype, male, ICHUM 5034. Nomarski optical image of Zenker's organ.</p></caption><graphic xmlns:xlink="http://www.w3.org/1999/xlink" xlink:href="biodiversity_data_journal-3-e7074-g020.gif" position="float" id="oo_59652.gif" orientation="portrait" xlink:type="simple"/></fig><fig id="F1971283" position="float" orientation="portrait"><label>Figure 4.</label><caption><p><italic><tp:taxon-name><tp:taxon-name-part taxon-name-part-type="genus">Fabaeformiscandona</tp:taxon-name-part> <tp:taxon-name-part taxon-name-part-type="species">kushiroensis</tp:taxon-name-part></tp:taxon-name></italic> sp. n. SEM images. Paratype, ICHUM 5040, lateral view of female RV.</p></caption><graphic xmlns:xlink="http://www.w3.org/1999/xlink" xlink:href="biodiversity_data_journal-3-e7074-g004.gif" position="float" id="oo_60101.gif" orientation="portrait" xlink:type="simple"/></fig><fig id="F2209649" position="float" orientation="portrait"><label>Figure 5.</label><caption><p><italic><tp:taxon-name><tp:taxon-name-part taxon-name-part-type="genus">Fabaeformiscandona</tp:taxon-name-part> <tp:taxon-name-part taxon-name-part-type="species">kushiroensis</tp:taxon-name-part></tp:taxon-name></italic> sp. n. SEM images. Paratype, ICHUM 5116, Dorsal view of female carapace.</p></caption><graphic xmlns:xlink="http://www.w3.org/1999/xlink" xlink:href="biodiversity_data_journal-3-e7074-g005.gif" position="float" id="oo_65432.gif" orientation="portrait" xlink:type="simple"/></fig><fig id="F1971285" position="float" orientation="portrait"><label>Figure 6.</label><caption><p><italic><tp:taxon-name><tp:taxon-name-part taxon-name-part-type="genus">Fabaeformiscandona</tp:taxon-name-part> <tp:taxon-name-part taxon-name-part-type="species">kushiroensis</tp:taxon-name-part></tp:taxon-name></italic> sp. n. SEM images. Paratype, ICHUM 5039, lateral view of female with LV removed. Arrow head shows postero-dorsal inner fold of female RV.</p></caption><graphic xmlns:xlink="http://www.w3.org/1999/xlink" xlink:href="biodiversity_data_journal-3-e7074-g006.gif" position="float" id="oo_60103.gif" orientation="portrait" xlink:type="simple"/></fig><fig id="F1954629" position="float" orientation="portrait"><label>Figure 8.</label><caption><p><italic><tp:taxon-name><tp:taxon-name-part taxon-name-part-type="genus">Fabaeformiscandona</tp:taxon-name-part> <tp:taxon-name-part taxon-name-part-type="species">kushiroensis</tp:taxon-name-part></tp:taxon-name></italic> sp. n. Paratype, female, ICHUM 5035, Lateral view of RV.</p></caption><graphic xmlns:xlink="http://www.w3.org/1999/xlink" xlink:href="biodiversity_data_journal-3-e7074-g008.gif" position="float" id="oo_60104.gif" orientation="portrait" xlink:type="simple"/></fig><fig id="F1971293" position="float" orientation="portrait"><label>Figure 21.</label><caption><p><italic><tp:taxon-name><tp:taxon-name-part taxon-name-part-type="genus">Fabaeformiscandona</tp:taxon-name-part> <tp:taxon-name-part taxon-name-part-type="species">kushiroensis</tp:taxon-name-part></tp:taxon-name></italic> sp. n. Paratype, female, ICHUM 5035, Female A2 (inset details of terminal two podomeres).</p></caption><graphic xmlns:xlink="http://www.w3.org/1999/xlink" xlink:href="biodiversity_data_journal-3-e7074-g021.gif" position="float" id="oo_65599.gif" orientation="portrait" xlink:type="simple"/></fig><fig id="F1971303" position="float" orientation="portrait"><label>Figure 22.</label><caption><p><italic><tp:taxon-name><tp:taxon-name-part taxon-name-part-type="genus">Fabaeformiscandona</tp:taxon-name-part> <tp:taxon-name-part taxon-name-part-type="species">kushiroensis</tp:taxon-name-part></tp:taxon-name></italic> sp. n. Paratype, female, ICHUM 5035, L5.</p></caption><graphic xmlns:xlink="http://www.w3.org/1999/xlink" xlink:href="biodiversity_data_journal-3-e7074-g022.gif" position="float" id="oo_60114.gif" orientation="portrait" xlink:type="simple"/></fig><fig id="F1971311" position="float" orientation="portrait"><label>Figure 23.</label><caption><p><italic><tp:taxon-name><tp:taxon-name-part taxon-name-part-type="genus">Fabaeformiscandona</tp:taxon-name-part> <tp:taxon-name-part taxon-name-part-type="species">kushiroensis</tp:taxon-name-part></tp:taxon-name></italic> sp. n. Paratype, female, ICHUM 5035, Genital robe with spiral canal.</p></caption><graphic xmlns:xlink="http://www.w3.org/1999/xlink" xlink:href="biodiversity_data_journal-3-e7074-g023.gif" position="float" id="oo_60119.gif" orientation="portrait" xlink:type="simple"/></fig><fig id="F1954647" position="float" orientation="portrait"><label>Figure 24.</label><caption><p>Gene map of the mitochondrial genome of <italic><tp:taxon-name><tp:taxon-name-part taxon-name-part-type="genus">Fabaeformiscandona</tp:taxon-name-part> <tp:taxon-name-part taxon-name-part-type="species">kushiroensis</tp:taxon-name-part></tp:taxon-name></italic> sp. n. showing the order and the direction of 37 genes. The small bars indicate tRNA genes, labeled with single-letter amino acid designations.</p></caption><graphic xmlns:xlink="http://www.w3.org/1999/xlink" xlink:href="biodiversity_data_journal-3-e7074-g024.gif" position="float" id="oo_59841.gif" orientation="portrait" xlink:type="simple"/></fig><table-wrap id="T1954693" position="float" orientation="portrait"><label>Table 1.</label><caption><p>Organization of the <italic><tp:taxon-name><tp:taxon-name-part taxon-name-part-type="genus">Fabaeformiscandona</tp:taxon-name-part> <tp:taxon-name-part taxon-name-part-type="species">kushiroensis</tp:taxon-name-part></tp:taxon-name></italic> mitochondrial genome.</p></caption><table rules="all" border="0"><tbody><tr><td rowspan="1" colspan="1">Gene</td><td rowspan="1" colspan="1">strand</td><td rowspan="1" colspan="1">Begins</td><td rowspan="1" colspan="1">Ends</td><td rowspan="1" colspan="1">Length</td><td rowspan="1" colspan="1">3' spacer</td><td rowspan="1" colspan="1">Start</td><td rowspan="1" colspan="1">Stop</td></tr><tr><td rowspan="1" colspan="1">Control region</td><td rowspan="1" colspan="1"/><td rowspan="1" colspan="1">1</td><td rowspan="1" colspan="1">710</td><td rowspan="1" colspan="1">710</td><td rowspan="1" colspan="1">0</td><td rowspan="1" colspan="1"/><td rowspan="1" colspan="1"/></tr><tr><td rowspan="1" colspan="1">tRNA I</td><td rowspan="1" colspan="1">+</td><td rowspan="1" colspan="1">711</td><td rowspan="1" colspan="1">772</td><td rowspan="1" colspan="1">62</td><td rowspan="1" colspan="1">15</td><td rowspan="1" colspan="1"/><td rowspan="1" colspan="1"/></tr><tr><td rowspan="1" colspan="1">tRNA Q</td><td rowspan="1" colspan="1">-</td><td rowspan="1" colspan="1">788</td><td rowspan="1" colspan="1">854</td><td rowspan="1" colspan="1">67</td><td rowspan="1" colspan="1">0</td><td rowspan="1" colspan="1"/><td rowspan="1" colspan="1"/></tr><tr><td rowspan="1" colspan="1">tRNA M</td><td rowspan="1" colspan="1">+</td><td rowspan="1" colspan="1">855</td><td rowspan="1" colspan="1">918</td><td rowspan="1" colspan="1">64</td><td rowspan="1" colspan="1">3</td><td rowspan="1" colspan="1"/><td rowspan="1" colspan="1"/></tr><tr><td rowspan="1" colspan="1">
              <italic>ND2</italic>
            </td><td rowspan="1" colspan="1">+</td><td rowspan="1" colspan="1">922</td><td rowspan="1" colspan="1">1923</td><td rowspan="1" colspan="1">1002</td><td rowspan="1" colspan="1">-2</td><td rowspan="1" colspan="1">ATA</td><td rowspan="1" colspan="1">TAA</td></tr><tr><td rowspan="1" colspan="1">tRNA W</td><td rowspan="1" colspan="1">+</td><td rowspan="1" colspan="1">1922</td><td rowspan="1" colspan="1">1985</td><td rowspan="1" colspan="1">64</td><td rowspan="1" colspan="1">-8</td><td rowspan="1" colspan="1"/><td rowspan="1" colspan="1"/></tr><tr><td rowspan="1" colspan="1">tRNA C</td><td rowspan="1" colspan="1">-</td><td rowspan="1" colspan="1">1978</td><td rowspan="1" colspan="1">2037</td><td rowspan="1" colspan="1">60</td><td rowspan="1" colspan="1">6</td><td rowspan="1" colspan="1"/><td rowspan="1" colspan="1"/></tr><tr><td rowspan="1" colspan="1">tRNA Y</td><td rowspan="1" colspan="1">-</td><td rowspan="1" colspan="1">2044</td><td rowspan="1" colspan="1">2105</td><td rowspan="1" colspan="1">62</td><td rowspan="1" colspan="1">-8</td><td rowspan="1" colspan="1"/><td rowspan="1" colspan="1"/></tr><tr><td rowspan="1" colspan="1">
              <italic>COI</italic>
            </td><td rowspan="1" colspan="1">+</td><td rowspan="1" colspan="1">2098</td><td rowspan="1" colspan="1">3642</td><td rowspan="1" colspan="1">1545</td><td rowspan="1" colspan="1">-5</td><td rowspan="1" colspan="1">ATT</td><td rowspan="1" colspan="1">TAA</td></tr><tr><td rowspan="1" colspan="1">tRNA L2</td><td rowspan="1" colspan="1">+</td><td rowspan="1" colspan="1">3638</td><td rowspan="1" colspan="1">3700</td><td rowspan="1" colspan="1">63</td><td rowspan="1" colspan="1">0</td><td rowspan="1" colspan="1"/><td rowspan="1" colspan="1"/></tr><tr><td rowspan="1" colspan="1">
              <italic>COII</italic>
            </td><td rowspan="1" colspan="1">+</td><td rowspan="1" colspan="1">3701</td><td rowspan="1" colspan="1">4381</td><td rowspan="1" colspan="1">681</td><td rowspan="1" colspan="1">-1</td><td rowspan="1" colspan="1">ATC</td><td rowspan="1" colspan="1">TAA</td></tr><tr><td rowspan="1" colspan="1">tRNA D</td><td rowspan="1" colspan="1">+</td><td rowspan="1" colspan="1">4381</td><td rowspan="1" colspan="1">4443</td><td rowspan="1" colspan="1">63</td><td rowspan="1" colspan="1">0</td><td rowspan="1" colspan="1"/><td rowspan="1" colspan="1"/></tr><tr><td rowspan="1" colspan="1">
              <italic>ATP8</italic>
            </td><td rowspan="1" colspan="1">+</td><td rowspan="1" colspan="1">4444</td><td rowspan="1" colspan="1">4605</td><td rowspan="1" colspan="1">162</td><td rowspan="1" colspan="1">-7</td><td rowspan="1" colspan="1">ATT</td><td rowspan="1" colspan="1">TAA</td></tr><tr><td rowspan="1" colspan="1">
              <italic>ATP6</italic>
            </td><td rowspan="1" colspan="1">+</td><td rowspan="1" colspan="1">4599</td><td rowspan="1" colspan="1">5264</td><td rowspan="1" colspan="1">666</td><td rowspan="1" colspan="1">12</td><td rowspan="1" colspan="1">ATG</td><td rowspan="1" colspan="1">TAA</td></tr><tr><td rowspan="1" colspan="1">
              <italic>COIII</italic>
            </td><td rowspan="1" colspan="1">+</td><td rowspan="1" colspan="1">5277</td><td rowspan="1" colspan="1">6104</td><td rowspan="1" colspan="1">828</td><td rowspan="1" colspan="1">-50</td><td rowspan="1" colspan="1">ATT</td><td rowspan="1" colspan="1">TAA</td></tr><tr><td rowspan="1" colspan="1">tRNA G</td><td rowspan="1" colspan="1">+</td><td rowspan="1" colspan="1">6055</td><td rowspan="1" colspan="1">6118</td><td rowspan="1" colspan="1">64</td><td rowspan="1" colspan="1">54</td><td rowspan="1" colspan="1"/><td rowspan="1" colspan="1"/></tr><tr><td rowspan="1" colspan="1">
              <italic>ND3</italic>
            </td><td rowspan="1" colspan="1">+</td><td rowspan="1" colspan="1">6173</td><td rowspan="1" colspan="1">6472</td><td rowspan="1" colspan="1">300</td><td rowspan="1" colspan="1">-2</td><td rowspan="1" colspan="1">ATT</td><td rowspan="1" colspan="1">TAA</td></tr><tr><td rowspan="1" colspan="1">tRNA A</td><td rowspan="1" colspan="1">+</td><td rowspan="1" colspan="1">6471</td><td rowspan="1" colspan="1">6531</td><td rowspan="1" colspan="1">61</td><td rowspan="1" colspan="1">0</td><td rowspan="1" colspan="1"/><td rowspan="1" colspan="1"/></tr><tr><td rowspan="1" colspan="1">tRNA K</td><td rowspan="1" colspan="1">+</td><td rowspan="1" colspan="1">6532</td><td rowspan="1" colspan="1">6596</td><td rowspan="1" colspan="1">65</td><td rowspan="1" colspan="1">2</td><td rowspan="1" colspan="1"/><td rowspan="1" colspan="1"/></tr><tr><td rowspan="1" colspan="1">tRNA R</td><td rowspan="1" colspan="1">+</td><td rowspan="1" colspan="1">6599</td><td rowspan="1" colspan="1">6661</td><td rowspan="1" colspan="1">63</td><td rowspan="1" colspan="1">0</td><td rowspan="1" colspan="1"/><td rowspan="1" colspan="1"/></tr><tr><td rowspan="1" colspan="1">tRNA N</td><td rowspan="1" colspan="1">+</td><td rowspan="1" colspan="1">6662</td><td rowspan="1" colspan="1">6721</td><td rowspan="1" colspan="1">60</td><td rowspan="1" colspan="1">0</td><td rowspan="1" colspan="1"/><td rowspan="1" colspan="1"/></tr><tr><td rowspan="1" colspan="1">tRNA S1</td><td rowspan="1" colspan="1">+</td><td rowspan="1" colspan="1">6722</td><td rowspan="1" colspan="1">6776</td><td rowspan="1" colspan="1">55</td><td rowspan="1" colspan="1">0</td><td rowspan="1" colspan="1"/><td rowspan="1" colspan="1"/></tr><tr><td rowspan="1" colspan="1">tRNA E</td><td rowspan="1" colspan="1">+</td><td rowspan="1" colspan="1">6777</td><td rowspan="1" colspan="1">6840</td><td rowspan="1" colspan="1">64</td><td rowspan="1" colspan="1">2</td><td rowspan="1" colspan="1"/><td rowspan="1" colspan="1"/></tr><tr><td rowspan="1" colspan="1">tRNA F</td><td rowspan="1" colspan="1">-</td><td rowspan="1" colspan="1">6843</td><td rowspan="1" colspan="1">6904</td><td rowspan="1" colspan="1">62</td><td rowspan="1" colspan="1">-26</td><td rowspan="1" colspan="1"/><td rowspan="1" colspan="1"/></tr><tr><td rowspan="1" colspan="1">
              <italic>ND5</italic>
            </td><td rowspan="1" colspan="1">-</td><td rowspan="1" colspan="1">6879</td><td rowspan="1" colspan="1">8540</td><td rowspan="1" colspan="1">1662</td><td rowspan="1" colspan="1">51</td><td rowspan="1" colspan="1">ATA</td><td rowspan="1" colspan="1">TAA</td></tr><tr><td rowspan="1" colspan="1">tRNA H</td><td rowspan="1" colspan="1">-</td><td rowspan="1" colspan="1">8592</td><td rowspan="1" colspan="1">8653</td><td rowspan="1" colspan="1">62</td><td rowspan="1" colspan="1">-17</td><td rowspan="1" colspan="1"/><td rowspan="1" colspan="1"/></tr><tr><td rowspan="1" colspan="1">
              <italic>ND4</italic>
            </td><td rowspan="1" colspan="1">-</td><td rowspan="1" colspan="1">8637</td><td rowspan="1" colspan="1">9896</td><td rowspan="1" colspan="1">1260</td><td rowspan="1" colspan="1">80</td><td rowspan="1" colspan="1">ATA</td><td rowspan="1" colspan="1">TAA</td></tr><tr><td rowspan="1" colspan="1">
              <italic>ND4L</italic>
            </td><td rowspan="1" colspan="1">-</td><td rowspan="1" colspan="1">9977</td><td rowspan="1" colspan="1">10252</td><td rowspan="1" colspan="1">276</td><td rowspan="1" colspan="1">31</td><td rowspan="1" colspan="1">ATT</td><td rowspan="1" colspan="1">TAA</td></tr><tr><td rowspan="1" colspan="1">tRNA T</td><td rowspan="1" colspan="1">+</td><td rowspan="1" colspan="1">10284</td><td rowspan="1" colspan="1">10347</td><td rowspan="1" colspan="1">64</td><td rowspan="1" colspan="1">0</td><td rowspan="1" colspan="1"/><td rowspan="1" colspan="1"/></tr><tr><td rowspan="1" colspan="1">tRNA P</td><td rowspan="1" colspan="1">-</td><td rowspan="1" colspan="1">10348</td><td rowspan="1" colspan="1">10408</td><td rowspan="1" colspan="1">61</td><td rowspan="1" colspan="1">-43</td><td rowspan="1" colspan="1"/><td rowspan="1" colspan="1"/></tr><tr><td rowspan="1" colspan="1">
              <italic>ND6</italic>
            </td><td rowspan="1" colspan="1">+</td><td rowspan="1" colspan="1">10366</td><td rowspan="1" colspan="1">10884</td><td rowspan="1" colspan="1">519</td><td rowspan="1" colspan="1">15</td><td rowspan="1" colspan="1">ATC</td><td rowspan="1" colspan="1">TAA</td></tr><tr><td rowspan="1" colspan="1">
              <italic>Cyt b</italic>
            </td><td rowspan="1" colspan="1">+</td><td rowspan="1" colspan="1">10900</td><td rowspan="1" colspan="1">12027</td><td rowspan="1" colspan="1">1128</td><td rowspan="1" colspan="1">1</td><td rowspan="1" colspan="1">ATT</td><td rowspan="1" colspan="1">TAA</td></tr><tr><td rowspan="1" colspan="1">tRNA S2</td><td rowspan="1" colspan="1">+</td><td rowspan="1" colspan="1">12029</td><td rowspan="1" colspan="1">12091</td><td rowspan="1" colspan="1">63</td><td rowspan="1" colspan="1">14</td><td rowspan="1" colspan="1"/><td rowspan="1" colspan="1"/></tr><tr><td rowspan="1" colspan="1">
              <italic>ND1</italic>
            </td><td rowspan="1" colspan="1">-</td><td rowspan="1" colspan="1">12106</td><td rowspan="1" colspan="1">13035</td><td rowspan="1" colspan="1">930</td><td rowspan="1" colspan="1">-3</td><td rowspan="1" colspan="1">ATA</td><td rowspan="1" colspan="1">TAG</td></tr><tr><td rowspan="1" colspan="1">tRNA L1</td><td rowspan="1" colspan="1">-</td><td rowspan="1" colspan="1">13033</td><td rowspan="1" colspan="1">13096</td><td rowspan="1" colspan="1">64</td><td rowspan="1" colspan="1">0</td><td rowspan="1" colspan="1"/><td rowspan="1" colspan="1"/></tr><tr><td rowspan="1" colspan="1">lrRNA</td><td rowspan="1" colspan="1">-</td><td rowspan="1" colspan="1">13097</td><td rowspan="1" colspan="1">14217</td><td rowspan="1" colspan="1">1121</td><td rowspan="1" colspan="1">0</td><td rowspan="1" colspan="1"/><td rowspan="1" colspan="1"/></tr><tr><td rowspan="1" colspan="1">tRNA V</td><td rowspan="1" colspan="1">-</td><td rowspan="1" colspan="1">14218</td><td rowspan="1" colspan="1">14282</td><td rowspan="1" colspan="1">65</td><td rowspan="1" colspan="1">0</td><td rowspan="1" colspan="1"/><td rowspan="1" colspan="1"/></tr><tr><td rowspan="1" colspan="1">srRNA</td><td rowspan="1" colspan="1">-</td><td rowspan="1" colspan="1">14283</td><td rowspan="1" colspan="1">14990</td><td rowspan="1" colspan="1">708</td><td rowspan="1" colspan="1">24</td><td rowspan="1" colspan="1"/><td rowspan="1" colspan="1"/></tr><tr><td rowspan="1" colspan="1">Tandem repeated sequence</td><td rowspan="1" colspan="1"/><td rowspan="1" colspan="1">15015</td><td rowspan="1" colspan="1"/><td rowspan="1" colspan="1">ca. 2000</td><td rowspan="1" colspan="1">0</td><td rowspan="1" colspan="1"/><td rowspan="1" colspan="1"/></tr></tbody></table></table-wrap><fig id="F1954649" position="float" orientation="portrait"><label>Figure 25.</label><caption><p>Comparison of the mitochondrial DNA gene arrangements between <italic><tp:taxon-name><tp:taxon-name-part taxon-name-part-type="genus">Fabaeformiscandona</tp:taxon-name-part> <tp:taxon-name-part taxon-name-part-type="species">kushiroensis</tp:taxon-name-part></tp:taxon-name></italic> sp. n. <italic>Vargula hilgendorfii</italic> and hypothetical ground pattern for <tp:taxon-name><tp:taxon-name-part taxon-name-part-type="subphylum">Crustacea</tp:taxon-name-part></tp:taxon-name>. Arrowheads show position of tRNA<sup>Lys</sup>.</p></caption><graphic xmlns:xlink="http://www.w3.org/1999/xlink" xlink:href="biodiversity_data_journal-3-e7074-g025.gif" position="float" id="oo_66132.gif" orientation="portrait" xlink:type="simple"/></fig><table-wrap id="T1954727" position="float" orientation="portrait"><label>Table 2.</label><caption><p>Characteristics of the mitochondrial genome of two ostracods.</p></caption><table rules="all" border="0"><tbody><tr><td rowspan="1" colspan="1">Taxon</td><td rowspan="2" colspan="1">Accession number</td><td rowspan="2" colspan="1">Total length (bp)</td><td rowspan="1" colspan="1">Total</td><td rowspan="1" colspan="2">Protein-coding genes</td><td rowspan="1" colspan="2">lrRNA</td><td rowspan="1" colspan="2">srRNA</td><td rowspan="1" colspan="2">Control region</td></tr><tr><td rowspan="1" colspan="1"/><td rowspan="1" colspan="1">%A+T</td><td rowspan="1" colspan="1">AA</td><td rowspan="1" colspan="1">%A+T</td><td rowspan="1" colspan="1">bp</td><td rowspan="1" colspan="1">%A+T</td><td rowspan="1" colspan="1">bp</td><td rowspan="1" colspan="1">%A+T</td><td rowspan="1" colspan="1">bp</td><td rowspan="1" colspan="1">%A+T</td></tr><tr><td rowspan="1" colspan="1">
              <italic><tp:taxon-name><tp:taxon-name-part taxon-name-part-type="genus">Vargula</tp:taxon-name-part> <tp:taxon-name-part taxon-name-part-type="species">hilgendorfii</tp:taxon-name-part></tp:taxon-name></italic>
            </td><td rowspan="1" colspan="1">
              <ext-link xmlns:xlink="http://www.w3.org/1999/xlink" ext-link-type="uri" xlink:href="http://www.ncbi.nlm.nih.gov/nuccore/AB114300" xlink:type="simple">AB114300</ext-link>
            </td><td rowspan="1" colspan="1">15923</td><td rowspan="1" colspan="1">61.6</td><td rowspan="1" colspan="1">3824</td><td rowspan="1" colspan="1">58.6</td><td rowspan="1" colspan="1">1214</td><td rowspan="1" colspan="1">70.4</td><td rowspan="1" colspan="1">714</td><td rowspan="1" colspan="1">67.9</td><td rowspan="1" colspan="1">778 + 855</td><td rowspan="1" colspan="1">67.3</td></tr><tr><td rowspan="1" colspan="1">
              <italic><tp:taxon-name><tp:taxon-name-part taxon-name-part-type="genus">Fabaeformiscondona</tp:taxon-name-part> <tp:taxon-name-part taxon-name-part-type="species">kushiroensis</tp:taxon-name-part></tp:taxon-name></italic>
            </td><td rowspan="1" colspan="1">
              <ext-link xmlns:xlink="http://www.w3.org/1999/xlink" ext-link-type="uri" xlink:href="http://www.ncbi.nlm.nih.gov/nuccore/AP014656" xlink:type="simple">AP014656</ext-link>
            </td><td rowspan="1" colspan="1">16355 + α</td><td rowspan="1" colspan="1">68.8</td><td rowspan="1" colspan="1">3640</td><td rowspan="1" colspan="1">65.5</td><td rowspan="1" colspan="1">1121</td><td rowspan="1" colspan="1">77.1</td><td rowspan="1" colspan="1">708</td><td rowspan="1" colspan="1">74.0</td><td rowspan="1" colspan="1">710 + ca. 2000</td><td rowspan="1" colspan="1">78.7</td></tr></tbody></table></table-wrap><table-wrap id="T1954728" position="float" orientation="portrait"><label>Table 3.</label><caption><p>Nucleotide composition at each codon position in the protein-coding genes of mitochondrial genome for two ostracods.</p></caption><table rules="all" border="0"><tbody><tr><td rowspan="1" colspan="1">Taxon</td><td rowspan="1" colspan="3">1st codon position</td><td rowspan="1" colspan="1"/><td rowspan="1" colspan="4">2nd codon position</td><td rowspan="1" colspan="3">3rd codon position</td><td rowspan="1" colspan="1"/><td rowspan="1" colspan="2">Overall</td><td rowspan="1" colspan="1"/><td rowspan="1" colspan="1"/></tr><tr><td rowspan="1" colspan="1"/><td rowspan="1" colspan="1">%A</td><td rowspan="1" colspan="1">%T</td><td rowspan="1" colspan="1">%G</td><td rowspan="1" colspan="1">%C</td><td rowspan="1" colspan="1">%A</td><td rowspan="1" colspan="1">%T</td><td rowspan="1" colspan="1">%G</td><td rowspan="1" colspan="1">%C</td><td rowspan="1" colspan="1">%A</td><td rowspan="1" colspan="1">%T</td><td rowspan="1" colspan="1">%G</td><td rowspan="1" colspan="1">%C</td><td rowspan="1" colspan="1">%A</td><td rowspan="1" colspan="1">%T</td><td rowspan="1" colspan="1">%G</td><td rowspan="1" colspan="1">%C</td></tr><tr><td rowspan="1" colspan="1">
              <italic><tp:taxon-name><tp:taxon-name-part taxon-name-part-type="genus">Vargula</tp:taxon-name-part> <tp:taxon-name-part taxon-name-part-type="species">hilgendorfii</tp:taxon-name-part></tp:taxon-name></italic>
            </td><td rowspan="1" colspan="1">27.0</td><td rowspan="1" colspan="1">28.7</td><td rowspan="1" colspan="1">26.2</td><td rowspan="1" colspan="1">18.1</td><td rowspan="1" colspan="1">17.8</td><td rowspan="1" colspan="1">42.2</td><td rowspan="1" colspan="1">18.8</td><td rowspan="1" colspan="1">21.2</td><td rowspan="1" colspan="1">29.4</td><td rowspan="1" colspan="1">30.7</td><td rowspan="1" colspan="1">18.7</td><td rowspan="1" colspan="1">21.1</td><td rowspan="1" colspan="1">32.2</td><td rowspan="1" colspan="1">29.4</td><td rowspan="1" colspan="1">12.4</td><td rowspan="1" colspan="1">26.0</td></tr><tr><td rowspan="1" colspan="1">
              <italic><tp:taxon-name><tp:taxon-name-part taxon-name-part-type="genus">Fabaeformiscondona</tp:taxon-name-part> <tp:taxon-name-part taxon-name-part-type="species">kushiroensis</tp:taxon-name-part></tp:taxon-name></italic>
            </td><td rowspan="1" colspan="1">28.1</td><td rowspan="1" colspan="1">32.0</td><td rowspan="1" colspan="1">22.8</td><td rowspan="1" colspan="1">17.1</td><td rowspan="1" colspan="1">18.3</td><td rowspan="1" colspan="1">45.0</td><td rowspan="1" colspan="1">15.3</td><td rowspan="1" colspan="1">21.2</td><td rowspan="1" colspan="1">31.6</td><td rowspan="1" colspan="1">41.0</td><td rowspan="1" colspan="1">11.7</td><td rowspan="1" colspan="1">15.5</td><td rowspan="1" colspan="1">26.0</td><td rowspan="1" colspan="1">39.5</td><td rowspan="1" colspan="1">16.6</td><td rowspan="1" colspan="1">17.9</td></tr></tbody></table></table-wrap><fig id="F1954660" position="float" orientation="portrait"><label>Figure 26.</label><caption><p>Organization of the tandem repeat region in the control region of <italic><tp:taxon-name><tp:taxon-name-part taxon-name-part-type="genus">Fabaeformiscandona</tp:taxon-name-part> <tp:taxon-name-part taxon-name-part-type="species">kushiroensis</tp:taxon-name-part></tp:taxon-name></italic> sp. n.</p></caption><graphic xmlns:xlink="http://www.w3.org/1999/xlink" xlink:href="biodiversity_data_journal-3-e7074-g026.gif" position="float" id="oo_59843.gif" orientation="portrait" xlink:type="simple"/></fig><supplementary-material xmlns:xlink="http://www.w3.org/1999/xlink" id="S1954606" orientation="portrait" position="float" xlink:type="simple"><label>Supplementary material 2</label><caption><p>Supplemental Figure 2.</p></caption><p>Data type: image</p><p>Brief description: Putative secondary structures for mitochondrial tRNA genes in <italic><tp:taxon-name><tp:taxon-name-part taxon-name-part-type="genus">Fabaeformiscandona</tp:taxon-name-part> <tp:taxon-name-part taxon-name-part-type="species">kushiroensis</tp:taxon-name-part></tp:taxon-name></italic> sp. n., estimated with the MITOS Web server.</p><p>File: oo_59646.gif</p><media xlink:href="biodiversity_data_journal-3-e7074-s002.gif" mimetype="gif file" mime-subtype="gif" position="float" orientation="portrait" xlink:type="simple"/><attrib specific-use="authors">S.F. Hiruta</attrib></supplementary-material><supplementary-material xmlns:xlink="http://www.w3.org/1999/xlink" id="S1954607" orientation="portrait" position="float" xlink:type="simple"><label>Supplementary material 3</label><caption><p>Supplemental Figure 3.</p></caption><p>Data type: image</p><p>Brief description: Putative secondary structures for the mitochondrial rRNA genes in <italic><tp:taxon-name><tp:taxon-name-part taxon-name-part-type="genus">Fabaeformiscandona</tp:taxon-name-part> <tp:taxon-name-part taxon-name-part-type="species">kushiroensis</tp:taxon-name-part></tp:taxon-name></italic> sp. n., estimated with Centroidfold.</p><p>File: oo_59647.gif</p><media xlink:href="biodiversity_data_journal-3-e7074-s003.gif" mimetype="gif file" mime-subtype="gif" position="float" orientation="portrait" xlink:type="simple"/><attrib specific-use="authors">S.F. Hiruta</attrib></supplementary-material></tp:treatment-sec><ref-list><ref id="B1956038"><element-citation xmlns:xlink="http://www.w3.org/1999/xlink" publication-type="book" xlink:type="simple"><person-group person-group-type="author"><name name-style="western"><surname>Meisch</surname><given-names>C.</given-names></name></person-group><year>2000</year><source>Freshwater <tp:taxon-name><tp:taxon-name-part taxon-name-part-type="class">Ostracoda</tp:taxon-name-part></tp:taxon-name> of Western and Central Europe. Süßwasserfauna von Mitteleuropa 8/3.</source><publisher-name>Spektrum Akademischer Verlag</publisher-name><publisher-loc>Heidelberg, Berlin</publisher-loc><size units="page">522</size><isbn>3827410010</isbn></element-citation></ref><ref id="B2215690"><element-citation xmlns:xlink="http://www.w3.org/1999/xlink" publication-type="article" xlink:type="simple"><person-group person-group-type="author"><name name-style="western"><surname>Yin</surname><given-names>Y.</given-names></name><name name-style="western"><surname>Martens</surname><given-names>K.</given-names></name></person-group><year>1997</year><article-title>On a new species of <tp:taxon-name><tp:taxon-name-part taxon-name-part-type="genus">Fabaeformiscandona</tp:taxon-name-part></tp:taxon-name> KRSTIC, 1972 (<tp:taxon-name><tp:taxon-name-part taxon-name-part-type="subphylum">Crustacea</tp:taxon-name-part></tp:taxon-name>, <tp:taxon-name><tp:taxon-name-part taxon-name-part-type="class">Ostracoda</tp:taxon-name-part></tp:taxon-name>) from China, with a preliminary checklist of Recent Chinese non-marine ostracods.</article-title><source>Hydrobiologia</source><volume>357</volume><fpage>117</fpage><lpage>128</lpage><pub-id pub-id-type="doi">10.1023/A:1003182720121</pub-id></element-citation></ref><ref id="B1956154"><element-citation xmlns:xlink="http://www.w3.org/1999/xlink" publication-type="article" xlink:type="simple"><person-group person-group-type="author"><name name-style="western"><surname>Smith</surname><given-names>Robin J.</given-names></name><name name-style="western"><surname>Janz</surname><given-names>Horst</given-names></name></person-group><year>2008</year><article-title>Recent species of the Family <tp:taxon-name><tp:taxon-name-part taxon-name-part-type="family">Candonidae</tp:taxon-name-part></tp:taxon-name> (<tp:taxon-name><tp:taxon-name-part taxon-name-part-type="class">Ostracoda</tp:taxon-name-part></tp:taxon-name>, <tp:taxon-name><tp:taxon-name-part taxon-name-part-type="subphylum">Crustacea</tp:taxon-name-part></tp:taxon-name>) from the ancient Lake Biwa, Central Japan</article-title><source>Journal of Natural History</source><volume>42</volume><fpage>2865</fpage><lpage>2922</lpage><uri xlink:type="simple">http://dx.doi.org/10.1080/00222930802361030</uri><pub-id pub-id-type="doi">10.1080/00222930802361030</pub-id></element-citation></ref><ref id="B2215680"><element-citation xmlns:xlink="http://www.w3.org/1999/xlink" publication-type="article" xlink:type="simple"><person-group person-group-type="author"><name name-style="western"><surname>Karanovic</surname><given-names>I.</given-names></name><name name-style="western"><surname>Lee</surname><given-names>W.</given-names></name></person-group><year>2012</year><article-title>A review of candonid ostracods (<tp:taxon-name><tp:taxon-name-part taxon-name-part-type="subphylum">Crustacea</tp:taxon-name-part></tp:taxon-name>: <tp:taxon-name><tp:taxon-name-part taxon-name-part-type="class">Ostracoda</tp:taxon-name-part></tp:taxon-name>: <tp:taxon-name><tp:taxon-name-part taxon-name-part-type="order">Podocopida</tp:taxon-name-part></tp:taxon-name>) from East Asia, with descriptions of five new species from South Korea.</article-title><source>Zootaxa</source><volume>3368</volume><fpage>7</fpage><lpage>49</lpage></element-citation></ref><ref id="B1955734"><element-citation xmlns:xlink="http://www.w3.org/1999/xlink" publication-type="article" xlink:type="simple"><person-group person-group-type="author"><name name-style="western"><surname>Brady</surname><given-names>George Stewardson</given-names></name><name name-style="western"><surname>Robertson</surname><given-names>David</given-names></name></person-group><year>1870</year><article-title>I.— The <tp:taxon-name><tp:taxon-name-part taxon-name-part-type="class">Ostracoda</tp:taxon-name-part></tp:taxon-name> and Foraminifera of Tidal Rivers. With an analysis and descriptions of the Foraminifera, by H enry B. B rady, F.L.S.</article-title><source>Journal of Natural History Series 4</source><volume>6</volume><issue>31</issue><fpage>1</fpage><lpage>33</lpage><uri xlink:type="simple">http://dx.doi.org/10.1080/00222937008696200</uri><pub-id pub-id-type="doi">10.1080/00222937008696200</pub-id></element-citation></ref><ref id="B1955846"><element-citation xmlns:xlink="http://www.w3.org/1999/xlink" publication-type="article" xlink:type="simple"><person-group person-group-type="author"><name name-style="western"><surname>Hirschmann</surname><given-names>N.</given-names></name></person-group><year>1912</year><article-title>Beitrag zur Kenntnis der Ostrakodenfauna des Finnischen Meerbusens. Zweite Mitteilung.</article-title><source>Acta Societatis pro Fauna et Flora Fennica</source><volume>26</volume><issue>2</issue><fpage>1</fpage><lpage>68</lpage></element-citation></ref><ref id="B1955921"><element-citation xmlns:xlink="http://www.w3.org/1999/xlink" publication-type="article" xlink:type="simple"><person-group person-group-type="author"><name name-style="western"><surname>Kilpert</surname><given-names>Fabian</given-names></name><name name-style="western"><surname>Held</surname><given-names>Christoph</given-names></name><name name-style="western"><surname>Podsiadlowski</surname><given-names>Lars</given-names></name></person-group><year>2012</year><article-title>Multiple rearrangements in mitochondrial genomes of <tp:taxon-name><tp:taxon-name-part taxon-name-part-type="order">Isopoda</tp:taxon-name-part></tp:taxon-name> and phylogenetic implications</article-title><source>Molecular Phylogenetics and Evolution</source><volume>64</volume><issue>1</issue><fpage>106</fpage><lpage>117</lpage><uri xlink:type="simple">http://dx.doi.org/10.1016/j.ympev.2012.03.013</uri><pub-id pub-id-type="doi">10.1186/1471-2164-7-241</pub-id></element-citation></ref></ref-list></tp:taxon-treatment>
